# Supplementary material for: cis-Dichloridobis(di-2-pyridyl­amine-κ2 N,N′)manganese(II)
Source: Acta Crystallogr Sect E Struct Rep Online. 2011 Dec 14;68(Pt 1):m45. doi: 10.1107/S1600536811052834 (PMC3254314; doi:10.1107/S1600536811052834)
Supplement: Supplementary file 1 [file e-68-00m45-sup1.cif]

##############################################################################
#                                                                            #
# This CIF contains the data in a paper accepted for publication in          #
# Acta Crystallographica Section E. It conforms to the requirements of       #
# Notes for Authors for Acta Crystallographica Section E, and has been       #
# peer reviewed under the auspices of the IUCr Commission on Journals.       #
#                                                                            #
# Full details of the Crystallographic Information File format               #
# are given in the paper "The Crystallographic Information File (CIF):       #
# a New Standard Archive File for Crystallography" by S. R. Hall, F. H.      #
# Allen and I. D. Brown [Acta Cryst. (1991), A47, 655-685].                  #
#                                                                            #
# The current version of the core CIF dictionary is obtainable from          #
# ftp://ftp.iucr.org/pub/cif_core.dic.                                       #
#                                                                            #
# Software is freely available for graphical display of the structure(s)     #
# in this CIF. For information consult the CIF software page                 #
# http://www.iucr.org/resources/cif/software.                                #
#                                                                            #
# This file may be used for bona fide research purposes within the           #
# scientific community so long as proper attribution is given to the journal # 
# article from which it was obtained.                                        #
#                                                                            #
##############################################################################
data_global
_audit_creation_method     SHELXL-97
_journal_date_recd_electronic     2011-12-07
_journal_date_accepted     2011-12-07
_journal_name_full     'Acta Crystallographica, Section E'
_journal_year     2012
_journal_volume     68
_journal_issue      1
_journal_page_first     m45
_journal_page_last     m45
_journal_paper_category     QM
_journal_paper_doi     10.1107/S1600536811052834
_journal_coeditor_code     WM2573
_publ_contact_author_name     'Dr. Kwang Ha'
_publ_contact_author_address
; School of Applied Chemical Engineering,
  The Research Institute of Catalysis,
  Chonnam National University,
  Gwangju 500-757,
  Republic of Korea
;
_publ_contact_author_email     hakwang@chonnam.ac.kr
_publ_contact_author_fax     '82 62 530 1909'
_publ_contact_author_phone     '82 62 530 1901'
_publ_section_title
;\
<i>cis</i>-Dichloridobis(di-2-pyridylamine-\k^2^<i>N</i>,<i>N</i>')\
manganese(II)
;
loop_
    _publ_author_name
    _publ_author_footnote
    _publ_author_address
    'Ha, Kwang' .
; School of Applied Chemical Engineering,
  The Research Institute of Catalysis,
  Chonnam National University,
  Gwangju 500-757,
  Republic of Korea
;
data_I
_chemical_name_systematic
;
<i>cis</i>-Dichloridobis(di-2-pyridylamine-\k^2^<i>N</i>,<i>N</i>')manganese(II)
;
_chemical_name_common     ?
_chemical_formula_moiety     'C20 H18 Cl2 Mn N6'
_chemical_formula_sum     'C20 H18 Cl2 Mn N6'
_chemical_formula_structural     ?
_chemical_formula_analytical     ?
_chemical_formula_iupac     '[Mn Cl2 (C10 H9 N3)2]'
_chemical_formula_weight     468.24
_chemical_melting_point     ?
_symmetry_cell_setting     orthorhombic
_symmetry_space_group_name_H-M     'P n a 21'
_symmetry_space_group_name_Hall     'P 2c -2n'
loop_
    _symmetry_equiv_pos_as_xyz
    'x, y, z'
    '-x, -y, z+1/2'
    '-x+1/2, y+1/2, z+1/2'
    'x+1/2, -y+1/2, z'
_cell_length_a     16.236(3)
_cell_length_b     12.542(2)
_cell_length_c     9.9233(17)
_cell_angle_alpha     90.00
_cell_angle_beta     90.00
_cell_angle_gamma     90.00
_cell_volume     2020.7(6)
_cell_formula_units_Z     4
_cell_measurement_reflns_used     4041
_cell_measurement_theta_min     2.51
_cell_measurement_theta_max     27.84
_cell_measurement_temperature     200(2)
_exptl_crystal_description     'block'
_exptl_crystal_colour     'colorless'
_exptl_crystal_size_max     0.31
_exptl_crystal_size_mid     0.28
_exptl_crystal_size_min     0.19
_exptl_crystal_density_diffrn     1.539
_exptl_crystal_density_meas     ?
_exptl_crystal_density_method     'not measured'
_exptl_crystal_F_000     956
_exptl_absorpt_coefficient_mu     0.937
_exptl_absorpt_correction_type     multi-scan
_exptl_absorpt_process_details     '(<i>SADABS</i>; Bruker, 2000)'
_exptl_absorpt_correction_T_min     0.8488
_exptl_absorpt_correction_T_max     1.0000
_exptl_special_details     ?
_diffrn_ambient_temperature     200(2)
_diffrn_radiation_type     MoK\a
_diffrn_radiation_wavelength     0.71073
_diffrn_radiation_source     'fine-focus sealed tube'
_diffrn_radiation_monochromator     graphite
_diffrn_measurement_device_type     'Bruker SMART 1000 CCD'
_diffrn_measurement_method     '\f and \w scans'
_diffrn_detector_area_resol_mean     ?
_diffrn_reflns_number     14151
_diffrn_reflns_av_R_equivalents     0.0722
_diffrn_reflns_av_sigmaI/netI     0.0852
_diffrn_reflns_theta_min     2.05
_diffrn_reflns_theta_max     28.36
_diffrn_reflns_theta_full     28.36
_diffrn_measured_fraction_theta_max     0.991
_diffrn_measured_fraction_theta_full     0.991
_diffrn_reflns_limit_h_min     -21
_diffrn_reflns_limit_h_max     21
_diffrn_reflns_limit_k_min     -16
_diffrn_reflns_limit_k_max     15
_diffrn_reflns_limit_l_min     -13
_diffrn_reflns_limit_l_max     9
_diffrn_standards_number     0
_diffrn_standards_interval_count     .
_diffrn_standards_interval_time     .
_diffrn_standards_decay_%     ?
_refine_special_details
;
Refinement of <i>F</i>^2^ against ALL reflections. The weighted <i>R</i>-factor
<i>wR</i> and goodness of fit <i>S</i> are based on <i>F</i>^2^, conventional
<i>R</i>-factors <i>R</i> are based on <i>F</i>, with <i>F</i> set to zero for
negative <i>F</i>^2^. The threshold expression of <i>F</i>^2^ >
\s(<i>F</i>^2^) is used only for calculating <i>R</i>-factors(gt) <i>etc</i>.
and is not relevant to the choice of reflections for refinement.
<i>R</i>-factors based on <i>F</i>^2^ are statistically about twice as large
as those based on <i>F</i>, and <i>R</i>- factors based on ALL data will be
even larger.
;
_reflns_number_total     4293
_reflns_number_gt     2982
_reflns_threshold_expression     I>2sigma(I)
_refine_ls_structure_factor_coef     Fsqd
_refine_ls_matrix_type     full
_refine_ls_R_factor_all     0.0776
_refine_ls_R_factor_gt     0.0418
_refine_ls_wR_factor_gt     0.0725
_refine_ls_wR_factor_ref     0.0920
_refine_ls_goodness_of_fit_ref     1.013
_refine_ls_restrained_S_all     1.013
_refine_ls_number_reflns     4293
_refine_ls_number_parameters     262
_refine_ls_number_restraints     1
_refine_ls_hydrogen_treatment     constr
_refine_ls_weighting_scheme     calc
_refine_ls_weighting_details
         'calc w=1/[\s^2^(Fo^2^)+(0.0271P)^2^+0.0000P] where P=(Fo^2^+2Fc^2^)/3'
_atom_sites_solution_hydrogens     geom
_atom_sites_solution_primary     direct
_atom_sites_solution_secondary     difmap
_refine_ls_shift/su_max     0.000
_refine_ls_shift/su_mean     0.000
_refine_diff_density_max     0.513
_refine_diff_density_min     -0.565
_refine_ls_extinction_method     none
_refine_ls_extinction_coef     ?
_refine_ls_abs_structure_details     'Flack (1983), 1616 Friedel pairs'
_refine_ls_abs_structure_Flack     0.04(2)
loop_
    _atom_type_symbol
    _atom_type_description
    _atom_type_scat_dispersion_real
    _atom_type_scat_dispersion_imag
    _atom_type_scat_source
    'C' 'C' 0.0033 0.0016
                         'International Tables Vol C Tables 4.2.6.8 and 6.1.1.4'
    'H' 'H' 0.0000 0.0000
                         'International Tables Vol C Tables 4.2.6.8 and 6.1.1.4'
    'Cl' 'Cl' 0.1484 0.1585
                         'International Tables Vol C Tables 4.2.6.8 and 6.1.1.4'
    'Mn' 'Mn' 0.3368 0.7283
                         'International Tables Vol C Tables 4.2.6.8 and 6.1.1.4'
    'N' 'N' 0.0061 0.0033
                         'International Tables Vol C Tables 4.2.6.8 and 6.1.1.4'
_computing_data_collection     'SMART (Bruker, 2000)'
_computing_cell_refinement     'SAINT (Bruker, 2000)'
_computing_data_reduction     'SAINT (Bruker, 2000)'
_computing_structure_solution     'SHELXS97 (Sheldrick, 2008)'
_computing_structure_refinement     'SHELXL97 (Sheldrick, 2008)'
_computing_molecular_graphics
                              'ORTEP-3 (Farrugia, 1997) and PLATON (Spek, 2009)'
_computing_publication_material     'SHELXL97 (Sheldrick, 2008)'
loop_
    _atom_site_type_symbol
    _atom_site_label
    _atom_site_fract_x
    _atom_site_fract_y
    _atom_site_fract_z
    _atom_site_U_iso_or_equiv
    _atom_site_adp_type
    _atom_site_calc_flag
    _atom_site_refinement_flags
    _atom_site_occupancy
    _atom_site_symmetry_multiplicity
    _atom_site_disorder_assembly
    _atom_site_disorder_group
    Mn Mn1 0.20798(3) 0.33815(4) 0.89348(7) 0.02448(14) Uani d . 1 1 . .
    Cl Cl1 0.14448(5) 0.52067(7) 0.88475(14) 0.0317(2) Uani d . 1 1 . .
    Cl Cl2 0.09525(6) 0.25950(9) 1.02667(13) 0.0376(3) Uani d . 1 1 . .
    N N1 0.3262(2) 0.4028(3) 0.8006(4) 0.0270(8) Uani d . 1 1 . .
    N N2 0.4152(2) 0.3360(3) 0.9693(4) 0.0293(8) Uani d . 1 1 . .
    H H2N 0.4643 0.3016 0.9842 0.044 Uiso d R 1 1 . .
    N N3 0.28805(19) 0.3701(2) 1.0774(3) 0.0251(8) Uani d . 1 1 . .
    N N4 0.16475(18) 0.2772(2) 0.6889(4) 0.0285(8) Uani d . 1 1 . .
    N N5 0.2814(2) 0.1689(3) 0.6387(4) 0.0301(8) Uani d . 1 1 . .
    H H5N 0.3074 0.1343 0.5690 0.045 Uiso d R 1 1 . .
    N N6 0.27298(17) 0.1710(2) 0.8770(4) 0.0246(7) Uani d . 1 1 . .
    C C1 0.3191(3) 0.4552(3) 0.6826(5) 0.0330(10) Uani d . 1 1 . .
    H H1 0.2652 0.4722 0.6518 0.040 Uiso calc R 1 1 . .
    C C2 0.3842(3) 0.4853(3) 0.6045(5) 0.0363(11) Uani d . 1 1 . .
    H H2 0.3758 0.5225 0.5222 0.044 Uiso calc R 1 1 . .
    C C3 0.4629(3) 0.4602(3) 0.6481(5) 0.0421(12) Uani d . 1 1 . .
    H H3 0.5095 0.4787 0.5950 0.051 Uiso calc R 1 1 . .
    C C4 0.4730(2) 0.4089(3) 0.7678(5) 0.0346(11) Uani d . 1 1 . .
    H H4 0.5265 0.3909 0.7991 0.042 Uiso calc R 1 1 . .
    C C5 0.4036(2) 0.3830(3) 0.8440(4) 0.0266(10) Uani d . 1 1 . .
    C C6 0.3676(2) 0.3427(3) 1.0850(4) 0.0257(9) Uani d . 1 1 . .
    C C7 0.4062(3) 0.3193(3) 1.2082(4) 0.0356(11) Uani d . 1 1 . .
    H H7 0.4618 0.2956 1.2100 0.043 Uiso calc R 1 1 . .
    C C8 0.3632(3) 0.3312(3) 1.3248(5) 0.0410(11) Uani d . 1 1 . .
    H H8 0.3879 0.3145 1.4090 0.049 Uiso calc R 1 1 . .
    C C9 0.2820(3) 0.3684(4) 1.3191(5) 0.0393(12) Uani d . 1 1 . .
    H H9 0.2519 0.3827 1.3992 0.047 Uiso calc R 1 1 . .
    C C10 0.2472(2) 0.3836(3) 1.1952(5) 0.0318(10) Uani d . 1 1 . .
    H H10 0.1911 0.4048 1.1915 0.038 Uiso calc R 1 1 . .
    C C11 0.0903(2) 0.3143(3) 0.6470(4) 0.0294(10) Uani d . 1 1 . .
    H H11 0.0612 0.3608 0.7056 0.035 Uiso calc R 1 1 . .
    C C12 0.0546(3) 0.2892(3) 0.5268(5) 0.0386(11) Uani d . 1 1 . .
    H H12 0.0029 0.3186 0.5020 0.046 Uiso calc R 1 1 . .
    C C13 0.0957(3) 0.2196(4) 0.4416(5) 0.0446(13) Uani d . 1 1 . .
    H H13 0.0726 0.2011 0.3567 0.054 Uiso calc R 1 1 . .
    C C14 0.1699(3) 0.1775(3) 0.4811(5) 0.0361(11) Uani d . 1 1 . .
    H H14 0.1984 0.1287 0.4246 0.043 Uiso calc R 1 1 . .
    C C15 0.2032(2) 0.2078(3) 0.6067(4) 0.0261(9) Uani d . 1 1 . .
    C C16 0.3129(3) 0.1420(3) 0.7646(5) 0.0256(10) Uani d . 1 1 . .
    C C17 0.3864(2) 0.0827(3) 0.7674(5) 0.0302(11) Uani d . 1 1 . .
    H H17 0.4141 0.0650 0.6861 0.036 Uiso calc R 1 1 . .
    C C18 0.4171(2) 0.0510(3) 0.8890(6) 0.0369(10) Uani d . 1 1 . .
    H H18 0.4680 0.0139 0.8936 0.044 Uiso calc R 1 1 . .
    C C19 0.3733(3) 0.0735(4) 1.0062(5) 0.0366(12) Uani d . 1 1 . .
    H H19 0.3918 0.0487 1.0914 0.044 Uiso calc R 1 1 . .
    C C20 0.3017(3) 0.1336(3) 0.9945(5) 0.0298(11) Uani d . 1 1 . .
    H H20 0.2715 0.1489 1.0742 0.036 Uiso calc R 1 1 . .
loop_
    _atom_site_aniso_label
    _atom_site_aniso_U_11
    _atom_site_aniso_U_22
    _atom_site_aniso_U_33
    _atom_site_aniso_U_12
    _atom_site_aniso_U_13
    _atom_site_aniso_U_23
    Mn1 0.0197(3) 0.0278(3) 0.0260(3) 0.0000(2) -0.0022(3) -0.0011(4)
    Cl1 0.0290(5) 0.0306(5) 0.0355(6) 0.0023(4) -0.0053(6) -0.0022(6)
    Cl2 0.0253(5) 0.0455(6) 0.0421(6) -0.0082(5) 0.0032(5) 0.0019(6)
    N1 0.0235(18) 0.0270(18) 0.031(2) 0.0015(14) 0.0000(15) 0.0022(16)
    N2 0.0211(18) 0.038(2) 0.029(2) 0.0048(15) -0.0009(16) -0.0002(17)
    N3 0.0195(18) 0.0309(18) 0.025(2) 0.0009(14) -0.0034(15) -0.0008(16)
    N4 0.0236(18) 0.0278(18) 0.034(2) 0.0006(14) -0.0041(16) -0.0060(16)
    N5 0.0285(19) 0.037(2) 0.024(2) 0.0072(15) -0.0035(16) -0.0052(16)
    N6 0.0213(15) 0.0248(15) 0.028(2) -0.0013(12) -0.0028(17) 0.0002(18)
    C1 0.035(2) 0.033(2) 0.032(3) 0.0018(18) 0.003(2) 0.003(2)
    C2 0.048(3) 0.033(2) 0.028(3) -0.005(2) 0.006(2) 0.005(2)
    C3 0.042(3) 0.041(3) 0.043(3) -0.012(2) 0.014(2) 0.001(2)
    C4 0.023(2) 0.037(2) 0.044(3) -0.0021(18) 0.005(2) -0.004(2)
    C5 0.022(2) 0.025(2) 0.033(3) -0.0015(17) -0.0012(18) -0.0053(18)
    C6 0.020(2) 0.028(2) 0.028(2) 0.0009(16) -0.0025(18) -0.0011(19)
    C7 0.026(2) 0.048(3) 0.033(3) 0.0042(19) -0.005(2) -0.005(2)
    C8 0.044(3) 0.048(3) 0.031(3) 0.002(2) -0.008(2) -0.003(2)
    C9 0.043(3) 0.046(3) 0.029(3) -0.001(2) -0.001(2) -0.005(2)
    C10 0.028(2) 0.034(2) 0.033(3) 0.0005(18) 0.001(2) -0.007(2)
    C11 0.028(2) 0.029(2) 0.031(3) 0.0005(17) -0.0078(19) -0.004(2)
    C12 0.029(2) 0.038(2) 0.048(3) 0.0030(19) -0.014(2) 0.000(2)
    C13 0.036(3) 0.057(3) 0.041(3) -0.002(2) -0.020(2) -0.009(2)
    C14 0.035(3) 0.044(3) 0.029(3) 0.000(2) -0.006(2) -0.011(2)
    C15 0.025(2) 0.028(2) 0.025(2) 0.0007(16) -0.0013(18) 0.0000(19)
    C16 0.023(2) 0.029(2) 0.025(3) -0.0015(18) -0.0042(19) 0.000(2)
    C17 0.021(2) 0.035(3) 0.035(3) 0.0047(18) 0.003(2) 0.000(2)
    C18 0.027(2) 0.034(2) 0.050(3) 0.0023(16) -0.003(3) 0.004(3)
    C19 0.034(3) 0.037(3) 0.039(3) -0.001(2) -0.005(2) 0.013(2)
    C20 0.033(3) 0.022(2) 0.035(3) -0.0028(19) -0.003(2) 0.004(2)
_geom_special_details
;
All e.s.d.'s (except the e.s.d. in the dihedral angle between two l.s. planes)
are estimated using the full covariance matrix. The cell e.s.d.'s are taken
into account individually in the estimation of e.s.d.'s in distances, angles
and torsion angles; correlations between e.s.d.'s in cell parameters are only
used when they are defined by crystal symmetry. An approximate (isotropic)
treatment of cell e.s.d.'s is used for estimating e.s.d.'s involving l.s.
planes.
;
loop_
    _geom_bond_atom_site_label_1
    _geom_bond_atom_site_label_2
    _geom_bond_site_symmetry_2
    _geom_bond_distance
    _geom_bond_publ_flag
    Mn1 N3 . 2.276(3) y
    Mn1 N1 . 2.278(3) y
    Mn1 N4 . 2.280(3) y
    Mn1 N6 . 2.353(3) y
    Mn1 Cl2 . 2.4637(12) y
    Mn1 Cl1 . 2.5122(10) y
    N1 C1 . 1.348(5) ?
    N1 C5 . 1.351(5) ?
    N2 C6 . 1.386(5) ?
    N2 C5 . 1.389(5) ?
    N2 H2N . 0.9200 ?
    N3 C6 . 1.339(4) ?
    N3 C10 . 1.355(5) ?
    N4 C15 . 1.346(5) ?
    N4 C11 . 1.360(5) ?
    N5 C16 . 1.392(6) ?
    N5 C15 . 1.396(5) ?
    N5 H5N . 0.9200 ?
    N6 C16 . 1.340(6) ?
    N6 C20 . 1.341(6) ?
    C1 C2 . 1.365(6) ?
    C1 H1 . 0.9500 ?
    C2 C3 . 1.385(6) ?
    C2 H2 . 0.9500 ?
    C3 C4 . 1.361(6) ?
    C3 H3 . 0.9500 ?
    C4 C5 . 1.395(5) ?
    C4 H4 . 0.9500 ?
    C6 C7 . 1.405(6) ?
    C7 C8 . 1.360(6) ?
    C7 H7 . 0.9500 ?
    C8 C9 . 1.399(6) ?
    C8 H8 . 0.9500 ?
    C9 C10 . 1.367(6) ?
    C9 H9 . 0.9500 ?
    C10 H10 . 0.9500 ?
    C11 C12 . 1.363(6) ?
    C11 H11 . 0.9500 ?
    C12 C13 . 1.386(6) ?
    C12 H12 . 0.9500 ?
    C13 C14 . 1.373(6) ?
    C13 H13 . 0.9500 ?
    C14 C15 . 1.411(6) ?
    C14 H14 . 0.9500 ?
    C16 C17 . 1.405(6) ?
    C17 C18 . 1.365(7) ?
    C17 H17 . 0.9500 ?
    C18 C19 . 1.392(7) ?
    C18 H18 . 0.9500 ?
    C19 C20 . 1.389(6) ?
    C19 H19 . 0.9500 ?
    C20 H20 . 0.9500 ?
loop_
    _geom_angle_atom_site_label_1
    _geom_angle_atom_site_label_2
    _geom_angle_atom_site_label_3
    _geom_angle_site_symmetry_1
    _geom_angle_site_symmetry_3
    _geom_angle
    _geom_angle_publ_flag
    N3 Mn1 N1 . . 77.32(13) y
    N3 Mn1 N4 . . 161.55(11) ?
    N1 Mn1 N4 . . 91.06(12) ?
    N3 Mn1 N6 . . 87.50(12) ?
    N1 Mn1 N6 . . 84.90(11) ?
    N4 Mn1 N6 . . 77.12(12) y
    N3 Mn1 Cl2 . . 93.71(9) ?
    N1 Mn1 Cl2 . . 170.18(10) ?
    N4 Mn1 Cl2 . . 96.59(9) ?
    N6 Mn1 Cl2 . . 90.79(9) ?
    N3 Mn1 Cl1 . . 95.84(8) ?
    N1 Mn1 Cl1 . . 90.43(9) ?
    N4 Mn1 Cl1 . . 98.55(9) ?
    N6 Mn1 Cl1 . . 173.54(11) ?
    Cl2 Mn1 Cl1 . . 94.50(4) ?
    C1 N1 C5 . . 116.5(4) ?
    C1 N1 Mn1 . . 116.9(3) ?
    C5 N1 Mn1 . . 126.1(3) ?
    C6 N2 C5 . . 129.8(3) ?
    C6 N2 H2N . . 112.2 ?
    C5 N2 H2N . . 117.4 ?
    C6 N3 C10 . . 117.1(3) ?
    C6 N3 Mn1 . . 123.5(3) ?
    C10 N3 Mn1 . . 115.7(3) ?
    C15 N4 C11 . . 116.7(3) ?
    C15 N4 Mn1 . . 127.8(3) ?
    C11 N4 Mn1 . . 115.5(3) ?
    C16 N5 C15 . . 128.6(4) ?
    C16 N5 H5N . . 113.0 ?
    C15 N5 H5N . . 114.3 ?
    C16 N6 C20 . . 117.4(3) ?
    C16 N6 Mn1 . . 121.1(3) ?
    C20 N6 Mn1 . . 114.0(3) ?
    N1 C1 C2 . . 124.2(4) ?
    N1 C1 H1 . . 117.9 ?
    C2 C1 H1 . . 117.9 ?
    C1 C2 C3 . . 118.3(4) ?
    C1 C2 H2 . . 120.8 ?
    C3 C2 H2 . . 120.8 ?
    C4 C3 C2 . . 119.4(4) ?
    C4 C3 H3 . . 120.3 ?
    C2 C3 H3 . . 120.3 ?
    C3 C4 C5 . . 119.1(4) ?
    C3 C4 H4 . . 120.5 ?
    C5 C4 H4 . . 120.5 ?
    N1 C5 N2 . . 119.3(4) ?
    N1 C5 C4 . . 122.4(4) ?
    N2 C5 C4 . . 118.3(4) ?
    N3 C6 N2 . . 120.4(4) ?
    N3 C6 C7 . . 122.2(4) ?
    N2 C6 C7 . . 117.4(3) ?
    C8 C7 C6 . . 119.2(4) ?
    C8 C7 H7 . . 120.4 ?
    C6 C7 H7 . . 120.4 ?
    C7 C8 C9 . . 119.1(4) ?
    C7 C8 H8 . . 120.4 ?
    C9 C8 H8 . . 120.4 ?
    C10 C9 C8 . . 118.2(4) ?
    C10 C9 H9 . . 120.9 ?
    C8 C9 H9 . . 120.9 ?
    N3 C10 C9 . . 123.8(4) ?
    N3 C10 H10 . . 118.1 ?
    C9 C10 H10 . . 118.1 ?
    N4 C11 C12 . . 124.5(4) ?
    N4 C11 H11 . . 117.8 ?
    C12 C11 H11 . . 117.8 ?
    C11 C12 C13 . . 118.4(4) ?
    C11 C12 H12 . . 120.8 ?
    C13 C12 H12 . . 120.8 ?
    C14 C13 C12 . . 119.4(4) ?
    C14 C13 H13 . . 120.3 ?
    C12 C13 H13 . . 120.3 ?
    C13 C14 C15 . . 119.0(4) ?
    C13 C14 H14 . . 120.5 ?
    C15 C14 H14 . . 120.5 ?
    N4 C15 N5 . . 120.6(4) ?
    N4 C15 C14 . . 122.1(4) ?
    N5 C15 C14 . . 117.1(4) ?
    N6 C16 N5 . . 120.2(4) ?
    N6 C16 C17 . . 122.5(4) ?
    N5 C16 C17 . . 117.3(4) ?
    C18 C17 C16 . . 118.8(4) ?
    C18 C17 H17 . . 120.6 ?
    C16 C17 H17 . . 120.6 ?
    C17 C18 C19 . . 119.5(3) ?
    C17 C18 H18 . . 120.2 ?
    C19 C18 H18 . . 120.2 ?
    C20 C19 C18 . . 117.9(5) ?
    C20 C19 H19 . . 121.1 ?
    C18 C19 H19 . . 121.1 ?
    N6 C20 C19 . . 123.6(5) ?
    N6 C20 H20 . . 118.2 ?
    C19 C20 H20 . . 118.2 ?
loop_
    _geom_torsion_atom_site_label_1
    _geom_torsion_atom_site_label_2
    _geom_torsion_atom_site_label_3
    _geom_torsion_atom_site_label_4
    _geom_torsion_site_symmetry_1
    _geom_torsion_site_symmetry_2
    _geom_torsion_site_symmetry_3
    _geom_torsion_site_symmetry_4
    _geom_torsion
    _geom_torsion_publ_flag
    N3 Mn1 N1 C1 . . . . -150.8(3) ?
    N4 Mn1 N1 C1 . . . . 43.7(3) ?
    N6 Mn1 N1 C1 . . . . 120.6(3) ?
    Cl1 Mn1 N1 C1 . . . . -54.9(3) ?
    N3 Mn1 N1 C5 . . . . 37.5(3) ?
    N4 Mn1 N1 C5 . . . . -128.0(3) ?
    N6 Mn1 N1 C5 . . . . -51.1(3) ?
    Cl1 Mn1 N1 C5 . . . . 133.4(3) ?
    N1 Mn1 N3 C6 . . . . -44.8(3) ?
    N4 Mn1 N3 C6 . . . . 7.3(6) ?
    N6 Mn1 N3 C6 . . . . 40.6(3) ?
    Cl2 Mn1 N3 C6 . . . . 131.2(3) ?
    Cl1 Mn1 N3 C6 . . . . -133.9(3) ?
    N1 Mn1 N3 C10 . . . . 157.6(3) ?
    N4 Mn1 N3 C10 . . . . -150.4(3) ?
    N6 Mn1 N3 C10 . . . . -117.1(3) ?
    Cl2 Mn1 N3 C10 . . . . -26.5(3) ?
    Cl1 Mn1 N3 C10 . . . . 68.4(3) ?
    N3 Mn1 N4 C15 . . . . 7.8(6) ?
    N1 Mn1 N4 C15 . . . . 58.1(3) ?
    N6 Mn1 N4 C15 . . . . -26.4(3) ?
    Cl2 Mn1 N4 C15 . . . . -115.7(3) ?
    Cl1 Mn1 N4 C15 . . . . 148.7(3) ?
    N3 Mn1 N4 C11 . . . . -173.6(3) ?
    N1 Mn1 N4 C11 . . . . -123.3(3) ?
    N6 Mn1 N4 C11 . . . . 152.2(3) ?
    Cl2 Mn1 N4 C11 . . . . 62.9(3) ?
    Cl1 Mn1 N4 C11 . . . . -32.7(3) ?
    N3 Mn1 N6 C16 . . . . -122.6(3) ?
    N1 Mn1 N6 C16 . . . . -45.1(3) ?
    N4 Mn1 N6 C16 . . . . 47.1(3) ?
    Cl2 Mn1 N6 C16 . . . . 143.7(3) ?
    N3 Mn1 N6 C20 . . . . 26.5(3) ?
    N1 Mn1 N6 C20 . . . . 103.9(3) ?
    N4 Mn1 N6 C20 . . . . -163.8(3) ?
    Cl2 Mn1 N6 C20 . . . . -67.2(3) ?
    C5 N1 C1 C2 . . . . 2.3(6) ?
    Mn1 N1 C1 C2 . . . . -170.2(3) ?
    N1 C1 C2 C3 . . . . 0.4(6) ?
    C1 C2 C3 C4 . . . . -1.4(6) ?
    C2 C3 C4 C5 . . . . -0.2(6) ?
    C1 N1 C5 N2 . . . . 175.5(4) ?
    Mn1 N1 C5 N2 . . . . -12.7(5) ?
    C1 N1 C5 C4 . . . . -4.0(6) ?
    Mn1 N1 C5 C4 . . . . 167.7(3) ?
    C6 N2 C5 N1 . . . . -30.3(6) ?
    C6 N2 C5 C4 . . . . 149.2(4) ?
    C3 C4 C5 N1 . . . . 3.1(6) ?
    C3 C4 C5 N2 . . . . -176.5(4) ?
    C10 N3 C6 N2 . . . . -174.7(4) ?
    Mn1 N3 C6 N2 . . . . 28.0(5) ?
    C10 N3 C6 C7 . . . . 5.6(6) ?
    Mn1 N3 C6 C7 . . . . -151.8(3) ?
    C5 N2 C6 N3 . . . . 21.9(6) ?
    C5 N2 C6 C7 . . . . -158.3(4) ?
    N3 C6 C7 C8 . . . . -4.2(6) ?
    N2 C6 C7 C8 . . . . 176.0(4) ?
    C6 C7 C8 C9 . . . . -1.3(7) ?
    C7 C8 C9 C10 . . . . 4.9(7) ?
    C6 N3 C10 C9 . . . . -1.6(6) ?
    Mn1 N3 C10 C9 . . . . 157.5(4) ?
    C8 C9 C10 N3 . . . . -3.6(7) ?
    C15 N4 C11 C12 . . . . -2.7(6) ?
    Mn1 N4 C11 C12 . . . . 178.5(3) ?
    N4 C11 C12 C13 . . . . 1.3(7) ?
    C11 C12 C13 C14 . . . . 0.7(7) ?
    C12 C13 C14 C15 . . . . -1.1(7) ?
    C11 N4 C15 N5 . . . . 177.4(4) ?
    Mn1 N4 C15 N5 . . . . -4.1(5) ?
    C11 N4 C15 C14 . . . . 2.2(6) ?
    Mn1 N4 C15 C14 . . . . -179.2(3) ?
    C16 N5 C15 N4 . . . . 37.4(6) ?
    C16 N5 C15 C14 . . . . -147.1(4) ?
    C13 C14 C15 N4 . . . . -0.4(6) ?
    C13 C14 C15 N5 . . . . -175.7(4) ?
    C20 N6 C16 N5 . . . . 173.4(4) ?
    Mn1 N6 C16 N5 . . . . -38.6(5) ?
    C20 N6 C16 C17 . . . . -5.6(5) ?
    Mn1 N6 C16 C17 . . . . 142.5(3) ?
    C15 N5 C16 N6 . . . . -12.8(6) ?
    C15 N5 C16 C17 . . . . 166.2(4) ?
    N6 C16 C17 C18 . . . . 1.8(6) ?
    N5 C16 C17 C18 . . . . -177.2(4) ?
    C16 C17 C18 C19 . . . . 3.0(6) ?
    C17 C18 C19 C20 . . . . -3.7(6) ?
    C16 N6 C20 C19 . . . . 4.8(5) ?
    Mn1 N6 C20 C19 . . . . -145.5(3) ?
    C18 C19 C20 N6 . . . . -0.2(6) ?
loop_
    _geom_hbond_atom_site_label_D
    _geom_hbond_atom_site_label_H
    _geom_hbond_atom_site_label_A
    _geom_hbond_site_symmetry_A
    _geom_hbond_distance_DH
    _geom_hbond_distance_HA
    _geom_hbond_distance_DA
    _geom_hbond_angle_DHA
    N2 H2N Cl2 4 0.92 2.30 3.211(3) 171.4
    N5 H5N Cl1 3_544 0.92 2.45 3.355(4) 169.7
