# Supplementary material for: cis-Dichloridobis(di-2-pyridyl­amine-κ2 N,N′)manganese(II)
Source: Acta Crystallogr Sect E Struct Rep Online. 2011 Dec 14;68(Pt 1):m45. doi: 10.1107/S1600536811052834 (PMC3254314; doi:10.1107/S1600536811052834)
Supplement: Supplementary file 2 [file e-68-00m45-Isup2.hkl]

# 
# h,k,l, Fc-squared, Fo-squared, sigma(Fo-squared) and status flag 
# 
data_I
_shelx_title ' [MnCl2(dpa)2]' 
_shelx_refln_list_code          4 
_shelx_F_calc_maximum      240.76 
_exptl_crystal_F_000       956.00 
_reflns_d_resolution_high  0.7481 
 
loop_ 
 _symmetry_equiv_pos_as_xyz 
 'x, y, z' 
 '-x, -y, z+1/2' 
 '-x+1/2, y+1/2, z+1/2' 
 'x+1/2, -y+1/2, z' 
 
_cell_length_a    16.2357 
_cell_length_b    12.5423 
_cell_length_c     9.9233 
_cell_angle_alpha  90.000 
_cell_angle_beta   90.000 
_cell_angle_gamma  90.000 
 
_shelx_F_squared_multiplier     1.000 
 
loop_ 
 _refln_index_h 
 _refln_index_k 
 _refln_index_l 
 _refln_F_squared_calc 
 _refln_F_squared_meas 
 _refln_F_squared_sigma 
 _refln_observed_status 
   2   0 -13      558.62      186.27    223.36 o 
   0   1 -13       32.02      -30.04     30.04 o 
   1   1 -13      172.13       -1.81     55.41 o 
   2   1 -13       21.35        4.55     21.59 o 
   3   1 -13        6.24       10.74     28.19 o 
   1   2 -13        7.66       58.43     27.20 o 
   2   2 -13       36.44       41.31     25.99 o 
   0   3 -13       86.54       77.25     67.17 o 
   2   0 -12      403.62      418.43    112.87 o 
   4   0 -12      167.44       76.36     91.71 o 
   6   0 -12       92.68       28.01     68.66 o 
   8   0 -12       64.58       87.59     58.87 o 
   1   1 -12       69.84      -12.87     17.51 o 
   2   1 -12       79.09       18.74     24.42 o 
   3   1 -12      163.29      109.58     82.74 o 
   4   1 -12      180.71       43.19     74.29 o 
   5   1 -12       33.16       11.00     38.51 o 
   6   1 -12       91.17       77.93     35.62 o 
   7   1 -12       15.67      -16.30     23.22 o 
   8   1 -12        9.87        7.54     27.23 o 
   0   2 -12       16.41       45.05     28.34 o 
   1   2 -12      244.12      123.13     75.08 o 
   2   2 -12       83.61       -2.03     22.73 o 
   3   2 -12       71.37       31.86     37.27 o 
   4   2 -12      133.37       56.48     56.73 o 
   5   2 -12        2.90       29.23     23.83 o 
   6   2 -12      114.49       61.92     49.76 o 
   7   2 -12       17.67        6.89     25.08 o 
   8   2 -12        9.30      -11.43     23.04 o 
   1   3 -12       20.45       12.17     21.49 o 
   2   3 -12      142.51       30.56     24.21 o 
   3   3 -12        4.01       -1.20     20.30 o 
   4   3 -12       24.41       14.07     23.58 o 
   5   3 -12      319.25      422.88     90.84 o 
   6   3 -12       22.45       -7.91     25.28 o 
   7   3 -12      549.80      210.89    164.74 o 
   8   3 -12       84.36       41.53     29.24 o 
   0   4 -12      520.64      520.42    125.58 o 
   1   4 -12      224.40       81.65     73.26 o 
   2   4 -12      119.53       26.02     32.58 o 
   3   4 -12       50.41       14.70     23.44 o 
   4   4 -12      129.27       34.43     57.07 o 
   5   4 -12        6.78       22.59     26.18 o 
   6   4 -12       48.60       41.97     31.34 o 
   7   4 -12        4.79      -25.84     25.84 o 
   1   5 -12       35.13       14.44     24.83 o 
   2   5 -12      276.93       77.89     99.75 o 
   3   5 -12      304.85      120.14     91.32 o 
   4   5 -12      153.46       -8.88     37.71 o 
   5   5 -12       46.73      -20.40     26.10 o 
   6   5 -12       72.41        5.63     46.08 o 
   0   6 -12     1278.69     1635.19    190.98 o 
   1   6 -12      128.43       77.03     48.13 o 
   2   6 -12      153.92       31.20     56.27 o 
   3   6 -12       10.66        3.58     35.99 o 
   4   6 -12        8.68       -2.78     33.50 o 
   2   0 -11      109.38      126.82     41.12 o 
   4   0 -11      429.91      323.44     65.55 o 
   6   0 -11      239.14       95.17     63.22 o 
   8   0 -11      148.92      103.62     43.32 o 
  10   0 -11      256.10      250.79     76.69 o 
  12   0 -11      120.05      129.40     82.03 o 
   0   1 -11      164.81      116.34     46.17 o 
   1   1 -11      518.72      593.99     57.21 o 
   2   1 -11      534.30      581.43     58.46 o 
   3   1 -11       33.06        2.88     19.38 o 
   4   1 -11      385.88      382.47     50.54 o 
   5   1 -11      383.92      249.61     86.62 o 
   6   1 -11       73.99       74.34     27.56 o 
   7   1 -11       54.23       12.72     19.10 o 
   8   1 -11      141.44      129.49     34.82 o 
   9   1 -11       16.62      -16.50     31.25 o 
  10   1 -11       44.48       13.69     35.66 o 
  11   1 -11       17.00       32.67     36.29 o 
   1   2 -11       46.51       76.87     27.11 o 
   2   2 -11      114.76      103.85     29.00 o 
   3   2 -11       54.06       55.12     24.23 o 
   4   2 -11       81.69       70.83     27.42 o 
   5   2 -11      279.51      251.20     42.00 o 
   6   2 -11      357.43      404.74     63.89 o 
   7   2 -11      399.71      218.34    154.68 o 
   8   2 -11       96.64       28.34     28.11 o 
   9   2 -11      133.13       71.50     31.17 o 
  10   2 -11        0.22        7.40     26.39 o 
  11   2 -11        6.20       19.35     31.83 o 
   0   3 -11       15.18       -8.18     44.15 o 
   1   3 -11      210.40      194.18     37.98 o 
   2   3 -11       27.85       34.29     22.77 o 
   3   3 -11      368.32      328.07     51.36 o 
   4   3 -11       10.09       50.98     25.18 o 
   5   3 -11      109.69       69.98     28.35 o 
   6   3 -11       50.97       20.26     22.95 o 
   7   3 -11      294.00      125.79     90.91 o 
   8   3 -11       45.38       -7.75     28.22 o 
   9   3 -11      275.08      106.07     59.35 o 
  10   3 -11      161.82      111.70     36.94 o 
  11   3 -11      189.67      106.84     43.46 o 
   1   4 -11       12.09       22.75     21.64 o 
   2   4 -11       34.87       22.21     24.49 o 
   3   4 -11      333.46      254.74     43.51 o 
   4   4 -11       60.99       76.89     29.96 o 
   5   4 -11      302.51      360.58     77.61 o 
   6   4 -11       47.84       44.14     24.61 o 
   7   4 -11      139.13       52.02     42.31 o 
   8   4 -11      517.36      591.73     83.77 o 
   9   4 -11       55.10       29.22     25.18 o 
  10   4 -11        0.12        3.65     26.22 o 
   0   5 -11      898.58     1045.08    144.36 o 
   1   5 -11       77.57       80.46     27.25 o 
   2   5 -11      261.63      171.57     59.54 o 
   3   5 -11       11.69       -4.52     23.70 o 
   4   5 -11        9.35        6.14     24.60 o 
   5   5 -11       76.82        1.74     22.49 o 
   6   5 -11        3.57       26.28     22.42 o 
   7   5 -11       21.44       11.06     27.39 o 
   8   5 -11        6.27       13.51     23.83 o 
   9   5 -11       97.08       74.63     50.46 o 
  10   5 -11      209.66      178.71     76.51 o 
   1   6 -11       22.82       14.97     24.70 o 
   2   6 -11      217.62      324.80     59.64 o 
   3   6 -11       83.33      104.42     39.35 o 
   4   6 -11      189.07      241.45     65.56 o 
   5   6 -11       37.73        3.06     22.81 o 
   6   6 -11      118.68      134.27     61.24 o 
   7   6 -11       14.87       16.44     32.37 o 
   8   6 -11      182.85      212.55     52.87 o 
   9   6 -11       42.33       35.68     35.00 o 
   0   7 -11      183.61      129.64     60.72 o 
   1   7 -11      457.50      488.34     73.25 o 
   2   7 -11       30.99       11.74     31.57 o 
   3   7 -11        1.38       28.97     26.76 o 
   4   7 -11       51.45       44.85     31.23 o 
   5   7 -11       11.15        2.34     33.47 o 
   6   7 -11      322.95      111.49     94.79 o 
   7   7 -11       14.53        6.16     32.79 o 
   1   8 -11       34.19       34.52     41.02 o 
   2   8 -11       16.28       19.78     28.41 o 
   3   8 -11      190.64      117.71     75.60 o 
   4   8 -11        0.35        3.03     32.25 o 
   5   8 -11      226.48       83.94    114.91 o 
   6   8 -11       43.07      131.48     82.86 o 
   0   9 -11       26.30      -21.65     96.55 o 
   1   9 -11      170.93      205.49     62.60 o 
   2   9 -11        1.75       39.64     45.52 o 
   0   0 -10     2860.49     2610.06    212.91 o 
   2   0 -10     2198.45     2350.99    143.32 o 
   4   0 -10       54.80       13.52     27.07 o 
   6   0 -10      874.88      865.23     90.92 o 
   8   0 -10       66.49        6.75     28.32 o 
  10   0 -10       98.77       74.22     45.34 o 
  12   0 -10      339.68      274.00     68.43 o 
  14   0 -10      517.38      696.56    131.22 o 
   1   1 -10      140.74      105.26     27.03 o 
   2   1 -10      201.34      187.95     34.56 o 
   3   1 -10      319.89      329.66     43.83 o 
   4   1 -10     1024.65     1189.86     71.56 o 
   5   1 -10       29.33       21.18     21.15 o 
   6   1 -10      769.79      797.85     63.41 o 
   7   1 -10       29.90       57.89     23.18 o 
   8   1 -10      189.96      205.11     39.26 o 
   9   1 -10       45.30       76.61     28.96 o 
  10   1 -10       66.01       59.83     32.40 o 
  11   1 -10      164.55      174.23     42.44 o 
  12   1 -10       97.24       89.56     37.37 o 
  13   1 -10       19.69        4.12     31.15 o 
  14   1 -10       77.35       61.78     39.76 o 
   0   2 -10      519.00      501.90     70.86 o 
   1   2 -10      667.02      661.47     52.90 o 
   2   2 -10      162.15      170.52     33.21 o 
   3   2 -10      749.01      824.87     71.37 o 
   4   2 -10      771.39      758.15     59.63 o 
   5   2 -10       67.35       79.61     27.73 o 
   6   2 -10       43.03       16.78     21.25 o 
   7   2 -10       38.42       35.02     22.35 o 
   8   2 -10      193.32      152.05     34.22 o 
   9   2 -10      107.55       75.72     28.50 o 
  10   2 -10       45.79       54.51     24.11 o 
  11   2 -10      219.31      142.15     54.92 o 
  12   2 -10       94.14       81.27     34.07 o 
  13   2 -10      191.59      180.77     46.93 o 
   1   3 -10      103.90      104.58     26.85 o 
   2   3 -10       31.65       26.90     20.02 o 
   3   3 -10       45.66       14.27     20.45 o 
   4   3 -10      445.08      483.90     52.16 o 
   5   3 -10      744.62      765.60     60.44 o 
   6   3 -10       10.13      -14.43     17.62 o 
   7   3 -10      658.21      770.95     65.92 o 
   8   3 -10      328.36      381.98     51.15 o 
   9   3 -10      263.70      333.29     47.41 o 
  10   3 -10       11.04       23.56     21.33 o 
  11   3 -10       19.20      -10.77     24.66 o 
  12   3 -10       46.81       37.94     33.04 o 
  13   3 -10      130.87      131.69     50.18 o 
   0   4 -10      437.37      423.65     73.43 o 
   1   4 -10      396.65      370.64     48.18 o 
   2   4 -10      180.92      203.93     37.85 o 
   3   4 -10       22.14      -14.05     21.57 o 
   4   4 -10      348.14      355.09     48.69 o 
   5   4 -10       22.79       15.88     21.46 o 
   6   4 -10      336.30      298.11     48.74 o 
   7   4 -10       13.32       17.93     25.28 o 
   8   4 -10      124.83      115.68     32.86 o 
   9   4 -10       16.50       35.18     24.30 o 
  10   4 -10      634.92      776.79     73.28 o 
  11   4 -10      205.30      107.23     40.01 o 
  12   4 -10       71.93       34.00     34.15 o 
  13   4 -10      343.84      343.16     74.71 o 
   1   5 -10        9.52       27.39     21.94 o 
   2   5 -10      725.31      858.07     65.88 o 
   3   5 -10      156.12      171.43     36.01 o 
   4   5 -10      296.97      278.25     43.49 o 
   5   5 -10      172.13      160.46     44.75 o 
   6   5 -10      116.21      112.48     33.09 o 
   7   5 -10       99.80      126.17     35.10 o 
   8   5 -10      307.10      289.41     45.15 o 
   9   5 -10       52.87       50.03     28.10 o 
  10   5 -10       28.55       15.40     25.45 o 
  11   5 -10      159.85       86.89     45.82 o 
  12   5 -10        7.08       37.39     29.91 o 
   0   6 -10     1239.62     1333.10    267.00 o 
   1   6 -10      174.67      166.10     39.14 o 
   2   6 -10      233.11      169.97     38.40 o 
   3   6 -10      136.16      102.22     35.91 o 
   4   6 -10       57.07       94.09     33.16 o 
   5   6 -10        8.18       20.15     24.73 o 
   6   6 -10       18.33       50.72     29.60 o 
   7   6 -10       35.36       29.58     28.90 o 
   8   6 -10       17.49       27.50     25.85 o 
   9   6 -10       70.00       74.81     27.90 o 
  10   6 -10      194.07      150.78     58.63 o 
  11   6 -10       18.60       41.99     32.03 o 
   1   7 -10       53.90       54.35     29.19 o 
   2   7 -10       21.40       -8.44     26.87 o 
   3   7 -10      142.51      124.21     35.82 o 
   4   7 -10      337.00      433.85     66.58 o 
   5   7 -10      224.78      232.05     55.38 o 
   6   7 -10      699.46      704.85     81.46 o 
   7   7 -10      152.76      104.01     68.68 o 
   8   7 -10      221.98      351.21     57.60 o 
   9   7 -10       32.99       32.13     29.37 o 
  10   7 -10       21.86       27.45     31.82 o 
   0   8 -10       35.43       16.03     37.71 o 
   1   8 -10      148.13      157.19     52.02 o 
   2   8 -10       13.95       21.09     26.29 o 
   3   8 -10      191.85      144.25     49.14 o 
   4   8 -10        9.57       10.04     26.03 o 
   5   8 -10      182.12      152.05     80.17 o 
   6   8 -10      106.87       61.56     42.80 o 
   7   8 -10       25.88       33.26     26.49 o 
   8   8 -10       29.88       25.07     29.13 o 
   9   8 -10      401.02      463.33     81.65 o 
   1   9 -10        0.67      100.31     74.32 o 
   2   9 -10      272.58      221.22     51.15 o 
   3   9 -10       37.00       26.02     31.69 o 
   4   9 -10       35.32       16.77     39.95 o 
   5   9 -10      260.87      173.83     64.21 o 
   6   9 -10      114.25       55.78     39.17 o 
   7   9 -10      318.69      269.66     90.94 o 
   8   9 -10       21.29        5.41     50.98 o 
   0  10 -10       85.93       39.68    104.74 o 
   1  10 -10      143.10      142.37     48.17 o 
   2  10 -10       74.51       31.55     38.66 o 
   3  10 -10       54.26       58.93     39.30 o 
   4  10 -10       17.55      -18.87     36.51 o 
   5  10 -10        0.10      -23.71     35.49 o 
   2   0  -9     1561.21     1564.52    108.08 o 
   4   0  -9      210.95      212.71     48.87 o 
   6   0  -9      183.70      115.76     40.24 o 
   8   0  -9     1301.70     1282.60     77.76 o 
  10   0  -9      160.90      212.88     50.52 o 
  12   0  -9      197.62      117.25     55.81 o 
  14   0  -9       86.95      106.10     52.69 o 
   0   1  -9     2294.59     2284.35    132.99 o 
   1   1  -9      459.79      431.66     42.20 o 
   2   1  -9      548.61      527.73     45.69 o 
   3   1  -9      285.47      331.44     41.65 o 
   4   1  -9      276.97      289.24     39.60 o 
   5   1  -9      154.00      121.27     28.30 o 
   6   1  -9      223.24      194.92     30.83 o 
   7   1  -9      432.20      411.07     39.86 o 
   8   1  -9      154.51      143.23     25.09 o 
   9   1  -9      218.14      181.99     30.60 o 
  10   1  -9      474.75      508.73     44.92 o 
  11   1  -9       19.93      -14.89     21.88 o 
  12   1  -9      394.40      373.76     47.30 o 
  13   1  -9      220.08      189.52     39.79 o 
  14   1  -9      143.73      128.96     38.44 o 
  15   1  -9      355.65      433.35     62.58 o 
   1   2  -9      175.91      160.77     30.71 o 
   2   2  -9     1096.52     1212.27     67.01 o 
   3   2  -9      757.40      754.68     53.81 o 
   4   2  -9      222.16      172.63     27.47 o 
   5   2  -9      734.20      726.19     49.69 o 
   6   2  -9      516.22      546.94     47.18 o 
   7   2  -9     1317.21     1371.87     62.94 o 
   8   2  -9      483.53      548.92     47.07 o 
   9   2  -9      574.76      535.11     48.35 o 
  10   2  -9       84.34       84.28     26.14 o 
  11   2  -9       41.96       21.01     23.54 o 
  12   2  -9      246.78      260.93     45.40 o 
  13   2  -9       94.69       89.41     37.93 o 
  14   2  -9      181.65      223.06     48.41 o 
  15   2  -9      191.34      164.54     49.87 o 
   0   3  -9      610.65      559.32     66.34 o 
   1   3  -9      359.10      333.01     42.78 o 
   2   3  -9       38.20       23.09     17.02 o 
   3   3  -9      577.58      534.58     44.40 o 
   4   3  -9      102.41      102.37     23.52 o 
   5   3  -9      174.67      187.71     28.98 o 
   6   3  -9      275.80      229.91     33.75 o 
   7   3  -9      163.72      122.48     30.88 o 
   8   3  -9       53.12       81.35     26.86 o 
   9   3  -9      515.39      546.30     53.67 o 
  10   3  -9      191.67      188.78     34.84 o 
  11   3  -9      572.43      608.14     69.29 o 
  12   3  -9      116.71       62.25     39.72 o 
  13   3  -9      187.41      260.85     53.37 o 
  14   3  -9       28.73       38.60     29.15 o 
  15   3  -9       51.76       87.16     34.85 o 
   1   4  -9       48.40       58.59     21.92 o 
   2   4  -9      309.43      316.16     36.58 o 
   3   4  -9      610.11      644.79     50.17 o 
   4   4  -9      239.19      247.16     36.34 o 
   5   4  -9     1958.41     1981.78     90.48 o 
   6   4  -9      759.12      737.08     74.92 o 
   7   4  -9      352.44      380.29     50.68 o 
   8   4  -9      406.99      450.01     50.37 o 
   9   4  -9       17.70       -6.02     19.73 o 
  10   4  -9      152.14       94.43     30.86 o 
  11   4  -9      179.04      142.92     34.15 o 
  12   4  -9      107.88       82.57     25.95 o 
  13   4  -9       10.78       -0.60     27.78 o 
  14   4  -9      130.80      159.90     45.93 o 
  15   4  -9       85.40        0.99     77.36 o 
   0   5  -9     2787.68     2949.19    165.75 o 
   1   5  -9      779.73      899.42     49.43 o 
   2   5  -9     1357.46     1490.12     77.72 o 
   3   5  -9      200.74      180.32     33.50 o 
   4   5  -9      384.26      397.60     47.39 o 
   5   5  -9      282.74      303.94     44.16 o 
   6   5  -9      252.67      322.81     47.33 o 
   7   5  -9       88.87      120.32     33.84 o 
   8   5  -9       53.23       76.70     25.71 o 
   9   5  -9       17.64       32.80     24.88 o 
  10   5  -9      236.41      225.68     40.80 o 
  11   5  -9       89.12       81.34     28.48 o 
  12   5  -9      656.27      893.98    116.12 o 
  13   5  -9      180.14      163.77     48.76 o 
  14   5  -9      475.32      584.68     74.82 o 
   1   6  -9       73.45       70.97     22.40 o 
   2   6  -9      487.37      427.84     44.47 o 
   3   6  -9      162.58      149.07     31.92 o 
   4   6  -9      704.87      687.83     62.22 o 
   5   6  -9       18.10        3.20     22.05 o 
   6   6  -9      310.18      389.24     52.53 o 
   7   6  -9       95.20       88.53     35.52 o 
   8   6  -9       72.26       75.13     28.67 o 
   9   6  -9       63.16       85.59     29.60 o 
  10   6  -9      259.47      269.65     44.92 o 
  11   6  -9       24.37       32.07     23.88 o 
  12   6  -9       71.98       85.14     43.64 o 
  13   6  -9        3.95       -2.55     25.43 o 
   0   7  -9      264.81      340.23     55.59 o 
   1   7  -9      275.80      268.09     38.03 o 
   2   7  -9      306.89      317.20     42.72 o 
   3   7  -9       43.66       49.56     23.76 o 
   4   7  -9      375.41      366.66     51.69 o 
   5   7  -9       81.32       82.21     30.63 o 
   6   7  -9      379.41      377.31     55.42 o 
   7   7  -9      130.59      136.03     37.10 o 
   8   7  -9      109.02      136.38     34.67 o 
   9   7  -9       20.02       -2.01     22.67 o 
  10   7  -9      372.76      510.32     58.46 o 
  11   7  -9       25.59      106.25     35.39 o 
  12   7  -9      110.02      163.10     51.64 o 
  13   7  -9      224.92      167.82    268.83 o 
   1   8  -9       13.60       22.86     28.98 o 
   2   8  -9      280.96      207.32     38.78 o 
   3   8  -9        8.39       16.82     21.54 o 
   4   8  -9       79.22       90.38     29.75 o 
   5   8  -9      454.42      502.50     62.09 o 
   6   8  -9      298.34      272.45     58.44 o 
   7   8  -9      902.59      937.74    106.37 o 
   8   8  -9      125.38       35.10     48.45 o 
   9   8  -9      201.87      216.40     56.41 o 
  10   8  -9       34.26       57.03     31.48 o 
  11   8  -9       70.29      152.10     45.43 o 
  12   8  -9       63.61      265.08    115.22 o 
   0   9  -9       39.61      -41.23     60.59 o 
   1   9  -9      238.71      195.35     46.04 o 
   2   9  -9      230.16      138.34     42.39 o 
   3   9  -9      506.04      540.50     64.54 o 
   4   9  -9      491.58      431.21     59.32 o 
   5   9  -9      153.35       99.78     50.25 o 
   6   9  -9       73.81       40.41     28.48 o 
   7   9  -9        6.08      -15.81     26.17 o 
   8   9  -9      311.74      366.36     69.87 o 
   9   9  -9      243.21      354.14     68.74 o 
  10   9  -9      165.54       94.64     59.10 o 
   1  10  -9       83.31       97.70     39.76 o 
   2  10  -9      247.16      207.36     45.22 o 
   3  10  -9      263.81      182.66     47.68 o 
   4  10  -9       59.81       25.20     38.49 o 
   5  10  -9       39.11       -8.83     27.20 o 
   6  10  -9      216.89      402.40     85.05 o 
   7  10  -9       14.54       32.85     32.88 o 
   8  10  -9      142.86       72.45     73.46 o 
   9  10  -9       41.24        5.94     32.51 o 
   0  11  -9     1170.46     1343.66    219.44 o 
   1  11  -9       34.74       37.83     37.05 o 
   2  11  -9      331.56      294.50     54.89 o 
   3  11  -9      146.54      102.80     41.98 o 
   4  11  -9       36.62       10.24     37.04 o 
   5  11  -9       38.62       22.74     39.91 o 
   6  11  -9       72.21       29.16     35.72 o 
   1  12  -9       95.82       95.80     48.91 o 
   2  12  -9       87.81       56.21     43.81 o 
   3  12  -9      187.30       70.49     77.42 o 
   0   0  -8     4790.86     5105.54    291.30 o 
   2   0  -8      352.14      273.98     50.56 o 
   4   0  -8       52.92       43.47     20.42 o 
   6   0  -8        2.27       11.83     18.98 o 
   8   0  -8      160.36      143.03     32.03 o 
  10   0  -8      489.36      393.00     61.44 o 
  12   0  -8     1004.16     1095.97     91.66 o 
  14   0  -8      610.88      640.83     87.30 o 
  16   0  -8      251.15      323.01     75.13 o 
   1   1  -8     1482.23     1482.23     69.43 o 
   2   1  -8     1636.75     1615.19     68.07 o 
   3   1  -8     3807.26     3984.47    107.28 o 
   4   1  -8      294.75      256.60     26.57 o 
   5   1  -8      335.72      319.11     29.82 o 
   6   1  -8      217.17      268.65     29.07 o 
   7   1  -8      211.88      175.65     23.97 o 
   8   1  -8     2177.00     2210.34     72.70 o 
   9   1  -8      603.17      606.99     44.43 o 
  10   1  -8       16.81        5.12     20.87 o 
  11   1  -8      114.74      136.46     33.68 o 
  12   1  -8       59.36       86.04     34.17 o 
  13   1  -8       51.15       44.54     30.57 o 
  14   1  -8       76.06      106.79     37.04 o 
  15   1  -8      287.17      440.50     66.06 o 
  16   1  -8      363.54      483.69     66.69 o 
  17   1  -8      278.12      233.73     56.91 o 
   0   2  -8      107.73      135.31     28.01 o 
   1   2  -8     1116.41     1092.07     50.20 o 
   2   2  -8      324.12      344.25     31.59 o 
   3   2  -8      540.37      526.22     37.12 o 
   4   2  -8     1197.78     1246.74     57.13 o 
   5   2  -8      313.88      288.11     32.72 o 
   6   2  -8      679.75      668.32     42.67 o 
   7   2  -8      852.34      821.04     45.54 o 
   8   2  -8      535.42      513.54     38.64 o 
   9   2  -8      288.76      310.42     37.52 o 
  10   2  -8     1213.78     1385.87     66.36 o 
  11   2  -8      262.81      340.02     41.14 o 
  12   2  -8       12.19      -12.17     25.41 o 
  13   2  -8       62.64       91.04     34.89 o 
  14   2  -8       25.56        5.28     31.44 o 
  15   2  -8       61.52       60.74     37.23 o 
  16   2  -8       45.39       36.15     36.70 o 
  17   2  -8       29.16       32.66     47.91 o 
   1   3  -8      940.21      933.62     38.85 o 
   2   3  -8      636.04      595.02     39.47 o 
   3   3  -8      946.35      927.86     84.30 o 
   4   3  -8      677.51      644.94     47.39 o 
   5   3  -8     1237.35     1276.08     65.87 o 
   6   3  -8      224.06      191.13     25.76 o 
   7   3  -8     4596.58     4671.00    137.47 o 
   8   3  -8        0.32       15.83     17.65 o 
   9   3  -8     1811.90     1827.03     74.71 o 
  10   3  -8       68.71       80.39     24.90 o 
  11   3  -8       67.65       54.59     24.25 o 
  12   3  -8      126.35      106.21     29.17 o 
  13   3  -8      113.85       97.46     32.60 o 
  14   3  -8       94.22       46.58     27.30 o 
  15   3  -8       60.28       42.68     30.83 o 
  16   3  -8       88.76       73.23     45.36 o 
   0   4  -8      289.64      284.85     35.68 o 
   1   4  -8      715.01      774.82     37.54 o 
   2   4  -8      429.59      458.79     40.76 o 
   3   4  -8       58.03       47.01     19.60 o 
   4   4  -8      893.07      988.60     58.16 o 
   5   4  -8       65.74       60.60     19.12 o 
   6   4  -8      414.21      373.74     39.73 o 
   7   4  -8        8.88       20.15     18.53 o 
   8   4  -8      457.85      445.11     45.52 o 
   9   4  -8      457.00      479.22     43.45 o 
  10   4  -8      434.07      497.02     45.89 o 
  11   4  -8      149.15      155.72     33.10 o 
  12   4  -8      290.39      305.79     40.52 o 
  13   4  -8      162.54      149.84     39.60 o 
  14   4  -8       51.16       18.14     26.33 o 
  15   4  -8       41.58      -15.97     29.52 o 
  16   4  -8       81.75       24.52     37.30 o 
   1   5  -8      723.38      693.00     52.18 o 
   2   5  -8     1152.04     1176.42     58.89 o 
   3   5  -8      330.61      330.70     44.79 o 
   4   5  -8      528.84      631.94     49.51 o 
   5   5  -8       57.21       69.27     21.70 o 
   6   5  -8      388.20      417.56     49.72 o 
   7   5  -8       77.55       62.44     25.76 o 
   8   5  -8       53.94       59.58     22.20 o 
   9   5  -8       47.74       52.26     21.21 o 
  10   5  -8      432.58      520.71     48.62 o 
  11   5  -8      135.37      166.33     31.82 o 
  12   5  -8      193.16      217.34     36.03 o 
  13   5  -8      152.79      108.74     34.23 o 
  14   5  -8      118.19       33.24     29.56 o 
  15   5  -8       15.69       28.15     34.72 o 
  16   5  -8      711.85      880.04    180.04 o 
   0   6  -8     1469.51     1344.88    110.15 o 
   1   6  -8      120.18      124.98     31.61 o 
   2   6  -8     2223.73     2064.19    126.43 o 
   3   6  -8       64.22       50.05     19.42 o 
   4   6  -8     1043.25     1069.69     58.17 o 
   5   6  -8      524.12      510.34     51.93 o 
   6   6  -8      258.22      219.85     37.66 o 
   7   6  -8       59.70       39.27     25.63 o 
   8   6  -8      354.28      365.41     45.78 o 
   9   6  -8      200.68      174.94     30.19 o 
  10   6  -8       22.77       14.77     21.06 o 
  11   6  -8       45.44       75.64     26.87 o 
  12   6  -8      443.48      387.49     48.04 o 
  13   6  -8       52.78       32.11     24.33 o 
  14   6  -8      594.62      491.95    152.76 o 
  15   6  -8       66.02       45.17     41.46 o 
   1   7  -8       69.26       44.55     27.16 o 
   2   7  -8        1.59        0.46     21.62 o 
   3   7  -8      936.60      935.47     52.17 o 
   4   7  -8      130.76      140.62     30.61 o 
   5   7  -8     1509.23     1835.72     93.84 o 
   6   7  -8      182.60      238.38     42.45 o 
   7   7  -8      107.01       59.44     28.17 o 
   8   7  -8       49.55       47.59     25.36 o 
   9   7  -8      110.19      111.31     31.70 o 
  10   7  -8       20.99       19.32     24.96 o 
  11   7  -8      286.20      348.65     44.10 o 
  12   7  -8      189.98      182.17     37.22 o 
  13   7  -8        6.71       22.10     29.01 o 
  14   7  -8      172.08      109.73     76.77 o 
   0   8  -8       98.94       99.75     79.14 o 
   1   8  -8       10.59       -3.51     37.49 o 
   2   8  -8      174.15      166.04     33.85 o 
   3   8  -8      686.97      694.64     63.12 o 
   4   8  -8      497.44      550.91     59.04 o 
   5   8  -8      101.68      106.15     30.94 o 
   6   8  -8      115.12       97.48     32.63 o 
   7   8  -8       65.42      105.65     28.75 o 
   8   8  -8        5.18      -10.35     24.40 o 
   9   8  -8      210.00      219.91     43.93 o 
  10   8  -8       12.64       12.35     26.86 o 
  11   8  -8      310.29      450.25     74.98 o 
  12   8  -8      122.53      147.11     44.66 o 
  13   8  -8       64.17       99.30     41.49 o 
   1   9  -8       55.77       53.07     50.92 o 
   2   9  -8      208.74      226.44     39.95 o 
   3   9  -8      435.26      381.08     56.43 o 
   4   9  -8       29.68       31.87     22.28 o 
   5   9  -8      570.04      604.13     63.17 o 
   6   9  -8       68.99       99.01     33.72 o 
   7   9  -8      363.65      361.25     78.76 o 
   8   9  -8      456.72      516.04     74.33 o 
   9   9  -8      259.12      145.43    123.24 o 
  10   9  -8      135.32       19.55     37.82 o 
  11   9  -8       42.49       58.96     30.95 o 
  12   9  -8      112.49       82.79     42.64 o 
   0  10  -8      357.75      475.70    141.10 o 
   1  10  -8      413.57      524.99    103.00 o 
   2  10  -8      210.20      261.77     51.04 o 
   3  10  -8      338.92      316.63     67.31 o 
   4  10  -8       88.53       41.22     35.49 o 
   5  10  -8       54.84       61.75     31.13 o 
   6  10  -8       62.59       29.79     26.27 o 
   7  10  -8      224.51       35.46     88.59 o 
   8  10  -8      141.59       76.23     43.48 o 
   9  10  -8        1.56       30.68     28.13 o 
  10  10  -8      456.02      141.24    146.04 o 
  11  10  -8       37.84       33.89     33.65 o 
   1  11  -8        4.65        9.93     51.87 o 
   2  11  -8      438.96      587.57     81.21 o 
   3  11  -8       27.91       77.51     37.52 o 
   4  11  -8      200.18      182.28     47.76 o 
   5  11  -8       11.80       -8.49     26.65 o 
   6  11  -8       38.76       -6.66     24.73 o 
   7  11  -8       39.92       26.32     30.79 o 
   8  11  -8       61.52       29.77     32.05 o 
   9  11  -8        5.25       77.94     40.21 o 
   0  12  -8      800.87     1006.08    186.22 o 
   1  12  -8       73.77      134.39     71.95 o 
   2  12  -8      469.35      515.21     87.03 o 
   3  12  -8       23.90       71.30     39.49 o 
   4  12  -8      107.99       59.19     34.55 o 
   5  12  -8        7.34        6.25     30.96 o 
   6  12  -8       46.42       26.15     34.87 o 
   7  12  -8       62.33       27.19     28.59 o 
   1  13  -8       43.17       37.52     69.24 o 
   2  13  -8       37.75       43.86     49.88 o 
   3  13  -8       82.62      113.46     41.16 o 
   2   0  -7     4127.29     4237.25    129.66 o 
   4   0  -7     1741.63     1755.86     78.14 o 
   6   0  -7      354.23      359.13     52.11 o 
   8   0  -7     1263.53     1235.29     66.49 o 
  10   0  -7      128.68       94.59     33.22 o 
  12   0  -7       74.85       85.74     50.33 o 
  14   0  -7       58.42       98.50     80.63 o 
  16   0  -7     1014.98     1017.02    184.11 o 
  18   0  -7     1229.90     1490.31    227.17 o 
   0   1  -7     5107.07     5117.94    287.38 o 
   1   1  -7      639.79      601.50     34.05 o 
   2   1  -7     2043.52     2034.43     65.82 o 
   3   1  -7      183.45      165.03     19.58 o 
   4   1  -7      348.52      380.98     26.53 o 
   5   1  -7      287.52      312.24     29.79 o 
   6   1  -7      520.02      510.46     35.59 o 
   7   1  -7       28.84       44.03     13.87 o 
   8   1  -7       56.10       46.39     16.85 o 
   9   1  -7      389.16      357.78     32.95 o 
  10   1  -7     2303.40     2623.95     87.91 o 
  11   1  -7      187.87      154.54     29.05 o 
  12   1  -7      581.92      598.60     55.51 o 
  13   1  -7      807.31      785.14     62.33 o 
  14   1  -7      126.20      137.83     38.94 o 
  15   1  -7      310.76      332.67     53.19 o 
  16   1  -7      315.90      214.37     90.77 o 
  17   1  -7       22.87      -12.33     34.41 o 
  18   1  -7       19.01      -16.72     44.08 o 
   1   2  -7      298.15      300.89     22.40 o 
   2   2  -7      154.91      142.92     18.38 o 
   3   2  -7     1047.95     1021.43     45.37 o 
   4   2  -7      380.58      357.16     33.17 o 
   5   2  -7     1024.60     1066.33     49.11 o 
   6   2  -7      268.67      234.59     26.09 o 
   7   2  -7     1933.34     2012.44     80.95 o 
   8   2  -7     3755.53     3891.57     96.09 o 
   9   2  -7      764.36      797.67     47.21 o 
  10   2  -7        1.91       12.91     16.91 o 
  11   2  -7      140.75      139.31     27.22 o 
  12   2  -7     1027.60     1098.58     59.81 o 
  13   2  -7       51.80       14.50     28.08 o 
  14   2  -7        6.44       -9.24     28.10 o 
  15   2  -7       87.94       97.31     38.60 o 
  16   2  -7       22.67       40.79     32.23 o 
  17   2  -7      108.28       37.03     77.53 o 
  18   2  -7      198.53      125.45     89.02 o 
   0   3  -7      866.30      848.67     46.86 o 
   1   3  -7      286.75      301.67     26.93 o 
   2   3  -7       10.52        8.38     11.25 o 
   3   3  -7     1749.80     1779.32     61.06 o 
   4   3  -7      507.87      495.83     33.74 o 
   5   3  -7      912.32      970.01     47.88 o 
   6   3  -7       31.10       33.90     13.62 o 
   7   3  -7      133.64      115.20     21.08 o 
   8   3  -7        7.21       24.32     15.36 o 
   9   3  -7      829.54      911.93     51.03 o 
  10   3  -7      235.33      251.99     33.09 o 
  11   3  -7     1081.21     1154.79     59.79 o 
  12   3  -7      150.98      171.98     30.93 o 
  13   3  -7      201.64      238.79     36.13 o 
  14   3  -7       68.38       45.97     29.69 o 
  15   3  -7       74.37       63.02     31.74 o 
  16   3  -7      201.94      134.56     47.18 o 
  17   3  -7       29.81       31.16     38.13 o 
  18   3  -7       32.03       12.71     81.60 o 
   1   4  -7       33.54       35.74     13.52 o 
   2   4  -7      387.01      363.43     32.70 o 
   3   4  -7      358.78      351.27     32.50 o 
   4   4  -7      359.14      360.97     34.83 o 
   5   4  -7      388.84      373.18     29.32 o 
   6   4  -7     1062.82     1062.75     47.71 o 
   7   4  -7      521.81      573.97     42.59 o 
   8   4  -7      130.93      121.87     24.03 o 
   9   4  -7      778.78      870.40     50.08 o 
  10   4  -7       52.82       45.19     18.21 o 
  11   4  -7      275.33      276.71     36.09 o 
  12   4  -7       10.49       10.83     20.06 o 
  13   4  -7       43.85       55.85     25.10 o 
  14   4  -7      283.31      235.88     49.06 o 
  15   4  -7      145.63       82.98     43.29 o 
  16   4  -7        0.46        5.10     30.69 o 
  17   4  -7      445.16      281.21    204.63 o 
   0   5  -7     1856.72     1817.40    177.12 o 
   1   5  -7      401.46      416.70     41.90 o 
   2   5  -7     3621.55     3610.91    248.58 o 
   3   5  -7      544.47      583.01     40.75 o 
   4   5  -7     1013.09     1054.45     46.12 o 
   5   5  -7      837.76      856.22     42.97 o 
   6   5  -7     1492.42     1563.06     66.69 o 
   7   5  -7      485.66      468.01     41.33 o 
   8   5  -7      264.71      302.83     34.40 o 
   9   5  -7      115.58      114.33     24.87 o 
  10   5  -7      136.71      171.04     29.38 o 
  11   5  -7      109.98      119.01     26.71 o 
  12   5  -7      871.44      984.73     58.94 o 
  13   5  -7      172.33      181.12     32.89 o 
  14   5  -7      483.25      507.70    130.58 o 
  15   5  -7       65.53       21.34     28.39 o 
  16   5  -7        1.28       -3.32     32.08 o 
  17   5  -7       16.95        2.20     33.15 o 
   1   6  -7      244.67      267.64     64.28 o 
   2   6  -7      303.34      291.14     40.51 o 
   3   6  -7      759.61      715.12     51.98 o 
   4   6  -7     1155.09     1309.76     55.92 o 
   5   6  -7      116.29      122.39     25.15 o 
   6   6  -7      582.69      661.70     46.45 o 
   7   6  -7       73.52       90.98     22.38 o 
   8   6  -7       20.36      -15.21     15.73 o 
   9   6  -7       38.39       54.70     21.05 o 
  10   6  -7      373.28      433.45     41.04 o 
  11   6  -7      101.05       93.64     26.69 o 
  12   6  -7      372.21      383.03     43.99 o 
  13   6  -7        1.53        3.09     24.22 o 
  14   6  -7      366.59      259.32    106.30 o 
  15   6  -7      122.69       74.60     33.58 o 
  16   6  -7      689.95      309.53    409.56 o 
   0   7  -7      512.31      369.81    106.00 o 
   1   7  -7     1724.08     1580.88    131.88 o 
   2   7  -7      842.53      757.20     72.13 o 
   3   7  -7      258.38      224.16     33.45 o 
   4   7  -7     1042.63     1082.72     58.84 o 
   5   7  -7      107.47       93.69     26.85 o 
   6   7  -7       67.90      102.72     24.86 o 
   7   7  -7       86.89       51.90     20.39 o 
   8   7  -7      369.49      359.13     38.27 o 
   9   7  -7        7.11       -9.29     17.46 o 
  10   7  -7      326.93      353.26     40.54 o 
  11   7  -7      133.61      157.69     31.78 o 
  12   7  -7      370.84      510.11     72.46 o 
  13   7  -7      540.60      734.50    226.14 o 
  14   7  -7      126.85       31.48     38.28 o 
  15   7  -7       52.87       33.75     27.62 o 
  16   7  -7      129.60       36.52    106.17 o 
   1   8  -7       10.61       24.39     42.46 o 
   2   8  -7      282.46      217.73     47.76 o 
   3   8  -7       90.65       63.96     22.64 o 
   4   8  -7      437.86      419.77     50.29 o 
   5   8  -7     1867.49     1923.32     97.64 o 
   6   8  -7      427.91      564.64     49.97 o 
   7   8  -7     1911.68     2183.67     82.03 o 
   8   8  -7        7.56       21.40     20.89 o 
   9   8  -7      167.35      168.73     36.06 o 
  10   8  -7       17.66        9.65     23.17 o 
  11   8  -7       19.42       37.00     27.93 o 
  12   8  -7       38.65       58.89     28.93 o 
  13   8  -7       99.16      144.91     38.16 o 
  14   8  -7      136.73      135.18     39.96 o 
  15   8  -7       91.24      106.13     39.72 o 
   0   9  -7       54.67       10.59     62.65 o 
   1   9  -7      107.15      107.71     57.88 o 
   2   9  -7       56.42        7.96     28.48 o 
   3   9  -7      711.31      856.74     74.48 o 
   4   9  -7       91.16       80.19     27.21 o 
   5   9  -7       27.57        8.17     18.37 o 
   6   9  -7      395.29      406.61     47.27 o 
   7   9  -7      344.86      387.84     52.64 o 
   8   9  -7      152.16      166.02     39.58 o 
   9   9  -7      229.71      241.95     40.40 o 
  10   9  -7      595.26      513.01    150.15 o 
  11   9  -7      343.99      297.35    137.18 o 
  12   9  -7       94.19       77.04     32.56 o 
  13   9  -7      355.54      532.11     76.66 o 
  14   9  -7      123.74      138.74     49.51 o 
   1  10  -7      182.31      220.26     69.36 o 
   2  10  -7      197.17       72.38     54.71 o 
   3  10  -7      774.70      698.92     77.49 o 
   4  10  -7       23.87       34.00     29.94 o 
   5  10  -7      314.53      252.06     47.88 o 
   6  10  -7       91.78       73.43     32.13 o 
   7  10  -7      192.76      227.21     39.64 o 
   8  10  -7      298.48      163.57     57.20 o 
   9  10  -7      102.59       30.01     27.94 o 
  10  10  -7       73.46       22.36     25.97 o 
  11  10  -7      334.21      201.43    140.45 o 
  12  10  -7       50.64       52.05     30.89 o 
  13  10  -7       21.14       44.34     55.56 o 
   0  11  -7     1584.67     1903.07    222.24 o 
   1  11  -7       15.43        6.24     49.93 o 
   2  11  -7      252.35      273.87     77.44 o 
   3  11  -7       54.78       37.38     52.42 o 
   4  11  -7       36.19       76.68     34.83 o 
   5  11  -7       23.79       34.03     32.02 o 
   6  11  -7       31.05       -1.53     29.17 o 
   7  11  -7      120.70       20.58     24.88 o 
   8  11  -7       27.47       30.42     33.27 o 
   9  11  -7        8.88       33.79     33.14 o 
  10  11  -7       89.51       56.32     37.42 o 
  11  11  -7       30.70       26.74     38.23 o 
   1  12  -7      265.90      390.79     89.40 o 
   2  12  -7      145.46      131.87     66.05 o 
   3  12  -7      279.89      332.70     83.26 o 
   4  12  -7       40.19       -3.61     23.59 o 
   5  12  -7       32.49        3.56     23.56 o 
   6  12  -7      143.65       27.98     30.36 o 
   7  12  -7        5.07       16.93     29.48 o 
   8  12  -7      204.64       19.54     33.57 o 
   9  12  -7       32.85      -10.95     34.54 o 
   0  13  -7      184.48      276.07    119.28 o 
   1  13  -7      151.54      212.45     81.70 o 
   2  13  -7       19.25        3.20     56.09 o 
   3  13  -7       13.74        9.51     56.48 o 
   4  13  -7      116.79       30.93     39.38 o 
   5  13  -7       75.79       81.05     32.86 o 
   6  13  -7       91.08       30.32     35.28 o 
   7  13  -7        6.45       18.46     35.14 o 
   1  14  -7        6.68      -23.49     56.42 o 
   2  14  -7      117.10      143.49     75.84 o 
   0   0  -6     5010.51     4575.50    243.83 o 
   2   0  -6     2118.66     2033.92     76.72 o 
   4   0  -6      450.34      449.85     37.30 o 
   6   0  -6      457.78      429.91     49.03 o 
   8   0  -6       46.58       37.24     20.08 o 
  10   0  -6      229.34      217.64     40.94 o 
  12   0  -6     2163.19     2126.06    144.16 o 
  14   0  -6     1328.00     1511.95    132.19 o 
  16   0  -6      466.39      480.51     97.64 o 
  18   0  -6       56.26       16.60     89.13 o 
   1   1  -6     2215.09     2324.29     59.31 o 
   2   1  -6     1555.06     1529.99     50.69 o 
   3   1  -6     1968.69     1907.28     58.03 o 
   4   1  -6     1383.41     1363.15     49.32 o 
   5   1  -6      399.96      456.02     29.79 o 
   6   1  -6     1936.21     2042.22     62.00 o 
   7   1  -6       50.95       64.22     13.56 o 
   8   1  -6     1040.55      997.82     44.65 o 
   9   1  -6       30.89       43.05     14.04 o 
  10   1  -6      392.99      418.41     32.61 o 
  11   1  -6      519.68      509.89     44.53 o 
  12   1  -6       63.68       65.70     32.25 o 
  13   1  -6      188.67      186.81     43.09 o 
  14   1  -6      310.00      302.38     52.79 o 
  15   1  -6       71.42       93.98     39.33 o 
  16   1  -6      269.59      216.00     51.89 o 
  17   1  -6      386.83      151.28    123.99 o 
  18   1  -6      340.47      121.27    139.29 o 
  19   1  -6        7.29       26.04     41.79 o 
   0   2  -6      625.71      586.34     34.78 o 
   1   2  -6     1808.64     1760.22     56.40 o 
   2   2  -6      635.24      692.00     33.75 o 
   3   2  -6     2624.00     2681.03     88.43 o 
   4   2  -6     1327.21     1333.62     50.41 o 
   5   2  -6      205.55      238.80     23.94 o 
   6   2  -6      824.74      814.83     38.63 o 
   7   2  -6      249.16      234.92     23.25 o 
   8   2  -6      204.23      238.87     24.84 o 
   9   2  -6      944.11      927.24     42.67 o 
  10   2  -6      860.77      918.45     59.75 o 
  11   2  -6     1634.10     1753.20     80.46 o 
  12   2  -6      476.01      469.10     40.13 o 
  13   2  -6     1230.64     1263.71     72.01 o 
  14   2  -6      365.66      324.71     46.57 o 
  15   2  -6      120.85      137.67     36.63 o 
  16   2  -6      149.04      180.30     49.81 o 
  17   2  -6       35.87       -7.01     31.12 o 
  18   2  -6      266.61      121.19     98.84 o 
  19   2  -6       49.66       38.72     44.85 o 
   1   3  -6       34.79       15.61      9.74 o 
   2   3  -6      648.91      650.07     32.42 o 
   3   3  -6      401.22      398.27     27.73 o 
   4   3  -6      297.08      255.67     26.16 o 
   5   3  -6     2602.91     2473.10     69.29 o 
   6   3  -6      521.38      494.89     34.16 o 
   7   3  -6     2966.48     2963.30     75.42 o 
   8   3  -6       58.18       48.40     13.43 o 
   9   3  -6      411.89      444.02     37.80 o 
  10   3  -6      315.52      309.08     33.75 o 
  11   3  -6       48.76       34.82     17.31 o 
  12   3  -6       69.40       58.83     20.97 o 
  13   3  -6       85.20      117.21     26.98 o 
  14   3  -6      179.86      142.60     34.26 o 
  15   3  -6       40.48       33.33     27.23 o 
  16   3  -6       30.57       12.46     35.66 o 
  17   3  -6        5.73      -17.29     31.68 o 
  18   3  -6      103.53       77.68     45.45 o 
   0   4  -6     1082.27     1022.12    111.78 o 
   1   4  -6     3651.27     3838.88    136.40 o 
   2   4  -6      494.89      485.25     38.15 o 
   3   4  -6      749.24      719.54     34.93 o 
   4   4  -6     2384.68     2300.06     90.74 o 
   5   4  -6       15.61       11.83     10.43 o 
   6   4  -6      289.97      278.25     25.53 o 
   7   4  -6      690.32      642.58     33.27 o 
   8   4  -6      325.65      371.87     32.32 o 
   9   4  -6      315.57      309.08     32.27 o 
  10   4  -6      440.40      458.41     39.88 o 
  11   4  -6      420.60      395.49     39.20 o 
  12   4  -6      615.16      599.22     46.68 o 
  13   4  -6      416.00      435.13     42.23 o 
  14   4  -6       28.75       30.89     22.04 o 
  15   4  -6      329.53      310.02     88.27 o 
  16   4  -6      101.60       33.30     27.26 o 
  17   4  -6       60.07       15.76     29.59 o 
  18   4  -6       20.83       12.22     33.60 o 
   1   5  -6      724.77      773.64     73.42 o 
   2   5  -6      828.44      840.71     58.44 o 
   3   5  -6     1025.10      917.32     45.75 o 
   4   5  -6     2173.99     2153.98     60.79 o 
   5   5  -6      559.48      531.50     33.06 o 
   6   5  -6     1082.06     1145.90     46.46 o 
   7   5  -6       49.34       41.08     15.00 o 
   8   5  -6     1115.35     1110.50     51.26 o 
   9   5  -6       42.67       52.12     18.23 o 
  10   5  -6      143.34      119.01     26.41 o 
  11   5  -6      468.35      431.51     40.17 o 
  12   5  -6      333.10      373.28     40.64 o 
  13   5  -6       16.70       22.85     19.39 o 
  14   5  -6      321.78      330.72     46.89 o 
  15   5  -6      206.57      123.15     59.96 o 
  17   5  -6      219.90       10.99     67.36 o 
  18   5  -6      387.49       65.45     77.31 o 
   0   6  -6     1733.17     1437.40    160.46 o 
   1   6  -6      541.73      601.29     77.69 o 
   2   6  -6     1723.15     1753.63    195.74 o 
   3   6  -6       30.40       18.32     12.62 o 
   4   6  -6      531.03      527.73     40.00 o 
   5   6  -6        8.81        5.82     10.85 o 
   6   6  -6      586.50      608.77     41.96 o 
   7   6  -6      222.90      196.53     26.67 o 
   8   6  -6       23.90       22.21     15.24 o 
   9   6  -6      340.55      361.91     36.89 o 
  10   6  -6      233.83      264.50     33.88 o 
  11   6  -6       41.08       41.77     19.39 o 
  12   6  -6      994.95     1063.48     59.47 o 
  13   6  -6      195.74      241.81     40.39 o 
  14   6  -6      613.66      692.60     67.84 o 
  15   6  -6      122.56       46.13     34.86 o 
  16   6  -6       19.57       38.16     27.76 o 
  17   6  -6       47.55      -17.69     32.70 o 
   1   7  -6      289.47      327.19     67.46 o 
   2   7  -6      869.59      869.77     53.85 o 
   3   7  -6      513.33      544.27     36.61 o 
   4   7  -6      162.31      164.92     24.84 o 
   5   7  -6      133.94      130.38     22.86 o 
   6   7  -6     1650.32     1854.02     70.37 o 
   7   7  -6      109.95       95.21     21.00 o 
   8   7  -6      430.29      436.82     37.75 o 
   9   7  -6      243.46      241.30     32.03 o 
  10   7  -6      325.02      334.13     37.05 o 
  11   7  -6      387.70      428.05     42.95 o 
  12   7  -6       54.99       64.08     26.67 o 
  13   7  -6        9.29       11.02     25.02 o 
  14   7  -6      609.17      731.48     93.44 o 
  15   7  -6      166.62       92.86     51.89 o 
  16   7  -6      148.69       77.41     76.40 o 
  17   7  -6      147.46       45.86     77.69 o 
   0   8  -6      254.39      197.10     82.46 o 
   1   8  -6      761.35      888.47    113.77 o 
   2   8  -6       33.47       36.79     26.91 o 
   3   8  -6     1914.64     1850.19    109.10 o 
   4   8  -6      372.19      364.59     36.02 o 
   5   8  -6       85.15       77.72     21.25 o 
   6   8  -6      259.03      223.74     31.56 o 
   7   8  -6      485.91      489.45     38.18 o 
   8   8  -6      143.17      176.03     31.73 o 
   9   8  -6      819.71      885.52     57.86 o 
  10   8  -6      202.90      197.13     35.31 o 
  11   8  -6      822.56      875.77     82.32 o 
  12   8  -6       93.79       92.01     34.33 o 
  13   8  -6      188.15      173.06     36.90 o 
  14   8  -6       39.49       67.54     33.19 o 
  15   8  -6       22.83       50.93     31.45 o 
  16   8  -6       94.73       81.31     39.25 o 
   1   9  -6      265.91      254.63     70.18 o 
   2   9  -6       88.57       83.10     32.71 o 
   3   9  -6      280.69      283.81     51.29 o 
   4   9  -6       51.57       64.22     21.27 o 
   5   9  -6      900.14     1007.39     59.55 o 
   6   9  -6      406.37      413.84     45.15 o 
   7   9  -6      948.03     1009.81     62.56 o 
   8   9  -6      978.36     1059.38     73.41 o 
   9   9  -6      202.92      183.27     36.74 o 
  10   9  -6        5.75        7.38     22.43 o 
  11   9  -6      107.42      134.93     36.32 o 
  12   9  -6      260.02      319.54     57.43 o 
  13   9  -6       24.47       25.30     27.38 o 
  14   9  -6        5.19       47.72     30.25 o 
  15   9  -6      148.14      147.54     42.66 o 
   0  10  -6      744.56      926.83    143.85 o 
   1  10  -6      602.23      745.79     99.76 o 
   2  10  -6      288.19      245.46     65.96 o 
   3  10  -6       87.82       93.96     52.59 o 
   4  10  -6       26.16       23.44     28.03 o 
   5  10  -6      230.52      199.92     35.90 o 
   6  10  -6       11.55       -4.29     17.63 o 
   7  10  -6      102.86       98.87     26.81 o 
   8  10  -6      149.43      174.09     33.59 o 
   9  10  -6       66.43       85.14     32.58 o 
  10  10  -6      655.41      685.08    104.82 o 
  11  10  -6       94.15       18.12     41.30 o 
  12  10  -6       23.11       39.71     28.29 o 
  13  10  -6      520.59      421.60    186.75 o 
  14  10  -6       52.58       74.30     36.20 o 
   1  11  -6       39.49       59.66     49.82 o 
   2  11  -6      947.92     1082.43    111.46 o 
   3  11  -6      215.85      214.73     65.34 o 
   4  11  -6      494.76      503.47     75.81 o 
   5  11  -6      333.66      321.15     52.51 o 
   6  11  -6       95.58      115.19     36.56 o 
   7  11  -6       59.67       28.59     26.05 o 
   8  11  -6      263.52       49.47     49.13 o 
   9  11  -6       16.68       12.36     24.36 o 
  10  11  -6      150.06       50.29     44.88 o 
  11  11  -6       37.14       16.58     29.27 o 
  12  11  -6      105.58       51.05     31.55 o 
  13  11  -6       25.91      125.75     92.71 o 
   0  12  -6      268.60      267.77    104.45 o 
   1  12  -6      571.75      680.96    108.06 o 
   2  12  -6      237.63      320.72     78.67 o 
   3  12  -6       50.90       59.50     51.78 o 
   4  12  -6      136.31      141.08     63.74 o 
   5  12  -6      156.21       77.04     60.39 o 
   6  12  -6       24.46        4.05     31.37 o 
   7  12  -6       24.55      -19.19     29.87 o 
   8  12  -6       33.61       16.96     24.52 o 
   9  12  -6       25.41      -14.68     28.41 o 
  10  12  -6      264.34      104.35     35.12 o 
  11  12  -6       11.00       22.53     32.48 o 
   1  13  -6      134.02      140.26     63.92 o 
   2  13  -6       40.92        8.13     52.90 o 
   3  13  -6      119.93      107.28     67.52 o 
   4  13  -6       31.40       30.68     57.64 o 
   5  13  -6      132.68       34.86     44.41 o 
   6  13  -6      239.33       59.17     93.10 o 
   7  13  -6      267.87       36.80     56.97 o 
   8  13  -6      381.51       93.43     77.63 o 
   9  13  -6      113.71       71.52     36.18 o 
   0  14  -6      170.09      242.29    109.60 o 
   1  14  -6       49.92       30.75     57.20 o 
   2  14  -6       26.51       49.25     62.13 o 
   3  14  -6       84.44       98.90     63.78 o 
   4  14  -6       21.17       61.17     41.69 o 
   5  14  -6      164.51       50.15     77.47 o 
   6  14  -6       42.07       -0.67     39.38 o 
   2   0  -5     9157.13     9435.27    189.85 o 
   4   0  -5     4049.53     3903.94    139.86 o 
   6   0  -5     1451.82     1431.36     68.71 o 
   8   0  -5      544.09      566.58     81.05 o 
  10   0  -5      310.27      361.21     76.93 o 
  12   0  -5      473.04      445.00     74.95 o 
  14   0  -5      677.60      675.54     99.38 o 
  16   0  -5      597.31      770.79    142.27 o 
  18   0  -5      461.60      135.10    227.25 o 
  20   0  -5      335.03       60.01    139.75 o 
   0   1  -5     4420.22     4445.69    123.73 o 
   1   1  -5     4394.37     4303.93     86.36 o 
   2   1  -5     3729.31     3897.25     94.20 o 
   3   1  -5      955.26      965.74     36.94 o 
   4   1  -5     1677.94     1590.58     50.74 o 
   5   1  -5     1974.64     2097.32     61.87 o 
   6   1  -5     2188.62     2199.55     74.31 o 
   7   1  -5      484.13      459.91     28.59 o 
   8   1  -5      367.54      393.69     28.02 o 
   9   1  -5       26.33       34.28     12.80 o 
  10   1  -5     1549.48     1491.63     55.37 o 
  11   1  -5      823.47      848.12     56.31 o 
  12   1  -5     1444.83     1482.32     69.15 o 
  13   1  -5     2699.98     2686.32    116.67 o 
  14   1  -5     1399.84     1324.18     85.64 o 
  15   1  -5      322.69      296.67     53.10 o 
  16   1  -5      793.38      796.17     74.70 o 
  17   1  -5       28.34       16.87     39.39 o 
  18   1  -5      230.82       68.77     82.92 o 
  19   1  -5      168.34       75.54     62.02 o 
  20   1  -5       99.26       16.40     53.73 o 
   1   2  -5      302.84      335.21     22.46 o 
   2   2  -5     2084.47     2211.56     60.45 o 
   3   2  -5      122.75      163.66     18.61 o 
   4   2  -5      702.23      636.17     31.99 o 
   5   2  -5      943.54      848.92     35.72 o 
   6   2  -5     3906.45     3735.54     86.63 o 
   7   2  -5     3263.58     3228.92     75.56 o 
   8   2  -5     1149.99     1083.83     41.43 o 
   9   2  -5      428.77      406.90     27.33 o 
  10   2  -5     1028.43     1030.51     48.46 o 
  11   2  -5      313.65      309.39     32.92 o 
  12   2  -5      992.84      960.07     50.31 o 
  13   2  -5      354.02      314.36     36.42 o 
  14   2  -5      219.88      236.56     39.66 o 
  15   2  -5        0.35      -11.43     24.25 o 
  16   2  -5        8.34       -6.76     31.68 o 
  17   2  -5      419.67      179.44    129.17 o 
  18   2  -5      100.72       57.32     38.61 o 
  19   2  -5      223.63      131.80     58.11 o 
   0   3  -5     1404.80     1778.12    131.25 o 
   1   3  -5     2627.86     2784.32    171.68 o 
   2   3  -5      112.21      115.33     15.13 o 
   3   3  -5     2607.51     2556.78     64.53 o 
   4   3  -5      674.88      616.60     32.42 o 
   5   3  -5      546.12      451.74     26.96 o 
   6   3  -5     1613.61     1529.68     57.74 o 
   7   3  -5      472.06      483.44     27.34 o 
   8   3  -5      261.44      246.66     22.27 o 
   9   3  -5     2982.86     3090.42     86.39 o 
  10   3  -5     1765.17     1776.22     70.35 o 
  11   3  -5     3975.75     4177.88    109.73 o 
  12   3  -5      154.67      189.89     28.94 o 
  13   3  -5     2333.56     2571.07    107.83 o 
  14   3  -5      140.02      147.54     27.88 o 
  15   3  -5       59.75       46.91     33.50 o 
  16   3  -5      420.57      330.36     56.71 o 
  17   3  -5       20.28        8.96     32.61 o 
  18   3  -5       18.37       15.80     36.82 o 
  19   3  -5       23.13        6.40     40.56 o 
   1   4  -5      903.50     1016.76     50.69 o 
   2   4  -5      773.48      732.26     46.50 o 
   3   4  -5     2278.46     2325.84     69.42 o 
   4   4  -5       77.95       64.04     12.69 o 
   5   4  -5     1254.71     1229.79     43.78 o 
   6   4  -5     2779.99     2811.86     72.48 o 
   7   4  -5     1287.83     1267.28     49.59 o 
   8   4  -5     2628.84     2712.27     78.45 o 
   9   4  -5      966.09      948.75     45.50 o 
  10   4  -5      381.30      391.88     39.42 o 
  11   4  -5      268.81      304.69     33.25 o 
  12   4  -5     1893.20     1952.82     72.91 o 
  13   4  -5      137.46      129.87     26.41 o 
  14   4  -5      378.90      432.95     49.37 o 
  15   4  -5      276.00      326.97     44.94 o 
  16   4  -5       17.91       19.52     30.67 o 
  17   4  -5      356.21       61.77     84.97 o 
  18   4  -5      344.76       33.75     71.52 o 
  19   4  -5      309.10      125.42     84.82 o 
   0   5  -5     6127.93     5983.06    331.79 o 
   1   5  -5     1135.64     1101.29     57.48 o 
   2   5  -5     2528.57     2456.54    160.54 o 
   3   5  -5      464.42      451.58     28.44 o 
   4   5  -5      421.93      408.56     28.68 o 
   5   5  -5      303.36      280.57     22.65 o 
   6   5  -5       93.90       62.13     13.89 o 
   7   5  -5      787.44      788.82     39.77 o 
   8   5  -5      314.24      292.04     29.47 o 
   9   5  -5      326.20      340.50     30.69 o 
  10   5  -5      577.98      667.10     40.45 o 
  11   5  -5      117.07       96.30     21.79 o 
  12   5  -5     2421.94     2619.57     86.13 o 
  13   5  -5      222.06      222.09     36.04 o 
  14   5  -5     1397.61     1408.44     75.51 o 
  15   5  -5      142.72      150.04     34.81 o 
  16   5  -5      346.49      165.12    131.57 o 
  17   5  -5       54.46       16.02     29.48 o 
  18   5  -5       87.62       23.99     30.04 o 
  19   5  -5      103.64      102.10    104.11 o 
   1   6  -5       20.22       21.10     17.13 o 
   2   6  -5     1972.80     1828.17     71.60 o 
   3   6  -5       45.84       43.51     15.93 o 
   4   6  -5      730.04      694.83     37.07 o 
   5   6  -5      158.09      156.65     19.17 o 
   6   6  -5      715.95      719.95     40.06 o 
   7   6  -5      842.39      849.91     42.21 o 
   8   6  -5     2270.11     2480.74     77.08 o 
   9   6  -5      225.29      199.73     25.96 o 
  10   6  -5      184.11      185.80     25.74 o 
  11   6  -5      357.18      376.06     35.11 o 
  12   6  -5      153.45      197.71     33.26 o 
  13   6  -5       44.43       27.33     22.54 o 
  14   6  -5       64.93       77.19     27.71 o 
  15   6  -5        5.23        6.03     23.18 o 
  16   6  -5      949.45      896.74    102.18 o 
  17   6  -5       23.73       -8.78     33.59 o 
  18   6  -5     1002.24      509.54    547.48 o 
   0   7  -5     2438.01     2611.71    358.96 o 
   1   7  -5     1512.25     1498.42     55.12 o 
   2   7  -5     1083.67     1109.51     56.90 o 
   3   7  -5      315.60      353.50     37.15 o 
   4   7  -5     1630.36     1619.29     59.67 o 
   5   7  -5       14.19       18.25     12.21 o 
   6   7  -5       97.52       92.33     17.61 o 
   7   7  -5      334.93      338.67     30.93 o 
   8   7  -5      396.58      416.01     34.92 o 
   9   7  -5      226.69      250.86     29.62 o 
  10   7  -5      799.37      879.25     48.33 o 
  11   7  -5      374.61      377.54     42.46 o 
  12   7  -5      216.66      314.05     46.16 o 
  13   7  -5      602.77      664.41     62.36 o 
  14   7  -5       55.00       22.05     27.27 o 
  15   7  -5      588.31      533.15     74.60 o 
  16   7  -5       11.57       17.62     25.30 o 
  17   7  -5       18.82      -28.68     28.68 o 
   1   8  -5       59.33       73.63     18.08 o 
   2   8  -5       61.84       50.29     20.75 o 
   3   8  -5      142.94      107.03     26.07 o 
   4   8  -5       91.33       73.21     21.57 o 
   5   8  -5        6.58        9.80     13.84 o 
   6   8  -5      109.99      101.92     19.83 o 
   7   8  -5     3242.04     3446.19    113.81 o 
   8   8  -5      613.64      597.69     46.67 o 
   9   8  -5     1869.22     2015.52     82.85 o 
  10   8  -5       26.20        6.90     19.46 o 
  11   8  -5       42.21       51.29     26.58 o 
  12   8  -5       57.80       59.22     27.42 o 
  13   8  -5       45.43       56.16     29.56 o 
  14   8  -5       40.14       76.64     33.06 o 
  15   8  -5       30.28       22.92     28.67 o 
  16   8  -5       15.64       13.66     28.25 o 
  17   8  -5      131.43       54.52     36.14 o 
   0   9  -5       43.57       43.25     30.94 o 
   1   9  -5      613.37      651.99     59.10 o 
   2   9  -5      279.37      291.22     37.95 o 
   3   9  -5      467.49      541.54     47.46 o 
   4   9  -5      418.94      497.42     46.87 o 
   5   9  -5       38.88       29.16     19.70 o 
   6   9  -5      215.31      174.86     28.38 o 
   7   9  -5      174.16      202.48     30.75 o 
   8   9  -5       97.57      105.49     26.05 o 
   9   9  -5       97.52      126.05     29.42 o 
  10   9  -5      295.77      286.98     44.92 o 
  11   9  -5      720.39      739.05     65.13 o 
  12   9  -5      212.25      224.00     43.44 o 
  13   9  -5      192.98      185.75     43.88 o 
  14   9  -5       86.60       95.07     36.02 o 
  15   9  -5       77.81       72.69     37.47 o 
  16   9  -5       21.03       19.74     37.62 o 
   1  10  -5      410.18      497.26     57.20 o 
   2  10  -5      314.23      258.25     46.05 o 
   3  10  -5      575.23      610.52     64.49 o 
   4  10  -5      530.78      544.99     64.30 o 
   5  10  -5      589.43      598.43     50.76 o 
   6  10  -5      970.24     1011.38     61.35 o 
   7  10  -5      721.09      788.79     56.49 o 
   8  10  -5      410.17      451.25     43.73 o 
   9  10  -5      235.80      209.89     40.30 o 
  10  10  -5       84.48       94.68     30.48 o 
  11  10  -5      127.46      130.84     42.72 o 
  12  10  -5       23.80       31.36     29.86 o 
  13  10  -5      104.95       65.83     34.20 o 
  14  10  -5      219.01      149.46     44.47 o 
  15  10  -5       72.21       88.72     43.82 o 
   0  11  -5     1993.04     1874.27    194.99 o 
   1  11  -5      392.63      427.52     79.72 o 
   2  11  -5     1310.22     1364.38     89.87 o 
   3  11  -5      112.56      133.92     41.37 o 
   4  11  -5       38.19       17.53     31.34 o 
   5  11  -5       31.25       35.27     23.34 o 
   6  11  -5      204.12      225.85     39.01 o 
   7  11  -5      369.29      349.36     45.43 o 
   8  11  -5       14.57       19.91     24.17 o 
   9  11  -5       16.86        7.06     26.79 o 
  10  11  -5       17.15      -16.05     27.61 o 
  11  11  -5        8.72       -7.04     28.90 o 
  12  11  -5      457.93      664.18     82.38 o 
  13  11  -5       59.82       36.45     30.27 o 
  14  11  -5      472.91      646.49    114.11 o 
   1  12  -5       29.29       44.24     43.46 o 
   2  12  -5      407.18      458.65     84.92 o 
   3  12  -5      112.63      130.58     43.78 o 
   4  12  -5      694.02      646.08     74.06 o 
   5  12  -5       70.27       76.39     30.64 o 
   6  12  -5      542.34      549.92     62.95 o 
   7  12  -5       57.36       40.38     30.71 o 
   8  12  -5      310.41       47.84     57.72 o 
   9  12  -5       55.74       10.15     24.95 o 
  10  12  -5       57.60       49.40     38.14 o 
  11  12  -5      120.36      101.04     41.13 o 
  12  12  -5      106.14       77.88     56.57 o 
   0  13  -5      126.01      110.98     78.80 o 
   1  13  -5      331.76      373.10     97.69 o 
   2  13  -5      274.58      283.46     73.23 o 
   3  13  -5      101.14      140.49     59.99 o 
   4  13  -5      554.18      671.96    103.43 o 
   5  13  -5       17.28      -19.78     22.43 o 
   6  13  -5       68.97       41.16     23.50 o 
   7  13  -5        0.71        9.07     28.16 o 
   8  13  -5      101.50       86.49     44.03 o 
   9  13  -5        6.99       11.85     34.06 o 
  10  13  -5      177.86      118.94     98.62 o 
   1  14  -5       41.36        5.74     51.64 o 
   2  14  -5        9.05       21.03     50.97 o 
   3  14  -5       69.49       63.06     56.05 o 
   4  14  -5       43.77       72.39     57.31 o 
   5  14  -5      874.62      929.75    193.10 o 
   6  14  -5       67.15       45.12     33.64 o 
   7  14  -5      726.14      794.89    139.30 o 
   8  14  -5        4.51      -23.70     40.67 o 
   0  15  -5      239.37      318.85    125.92 o 
   1  15  -5        6.24       47.36     62.48 o 
   2  15  -5       20.13       47.23     72.21 o 
   3  15  -5       45.46      -40.20     69.40 o 
   4  15  -5      128.03      143.56    108.06 o 
   0   0  -4     7703.08     7620.48    323.49 o 
   2   0  -4    11508.17    12014.59    265.80 o 
   4   0  -4     2227.54     2378.21     95.55 o 
   6   0  -4       78.43       47.40     18.45 o 
   8   0  -4      574.07      592.59     75.41 o 
  10   0  -4       35.39       30.16     16.59 o 
  12   0  -4     3761.23     3906.12    189.08 o 
  14   0  -4     4741.62     4769.79    230.38 o 
  16   0  -4      573.45      571.10     96.15 o 
  18   0  -4      102.60       14.95     78.74 o 
  20   0  -4      112.10      124.25     86.41 o 
   1   1  -4      845.20      852.72     29.93 o 
   2   1  -4     1409.14     1450.74     42.26 o 
   3   1  -4     2544.36     2566.51     62.92 o 
   4   1  -4     8730.66     9054.11    187.34 o 
   5   1  -4     1346.89     1258.72     45.22 o 
   6   1  -4     2944.80     2778.71     71.69 o 
   7   1  -4      113.48       93.84     19.09 o 
   8   1  -4      366.28      324.65     24.00 o 
   9   1  -4      357.82      370.67     25.19 o 
  10   1  -4      271.98      262.77     24.41 o 
  11   1  -4      581.63      535.98     39.78 o 
  12   1  -4      463.30      444.47     40.62 o 
  13   1  -4     1195.04     1157.30     93.73 o 
  14   1  -4     1266.04     1375.23     84.92 o 
  15   1  -4      127.90      157.43     42.77 o 
  16   1  -4      809.02      868.90     77.86 o 
  17   1  -4     1057.62     1049.94    144.60 o 
  18   1  -4       77.46       54.41     40.66 o 
  19   1  -4       40.92       60.18     42.83 o 
  20   1  -4      281.25      301.13     71.53 o 
   0   2  -4     2340.18     2466.73    146.65 o 
   1   2  -4     3664.50     3827.35     81.77 o 
   2   2  -4     3969.58     4328.87     83.96 o 
   3   2  -4      882.95      842.46     33.75 o 
   4   2  -4     5092.46     5142.52    108.57 o 
   5   2  -4     1179.45     1363.82     42.92 o 
   6   2  -4       58.97       42.46      9.85 o 
   7   2  -4      174.05      181.89     18.34 o 
   8   2  -4      149.80      125.82     15.38 o 
   9   2  -4     1401.92     1478.81     51.40 o 
  10   2  -4      708.38      632.92     45.58 o 
  11   2  -4     2307.44     2459.92     84.56 o 
  12   2  -4     1446.56     1445.86     67.03 o 
  13   2  -4      711.98      745.85     51.29 o 
  14   2  -4       82.68       61.48     29.84 o 
  15   2  -4       37.91       11.28     29.24 o 
  16   2  -4      131.89      115.94     39.09 o 
  17   2  -4       42.01       59.11     38.55 o 
  18   2  -4      230.78      180.21     67.63 o 
  19   2  -4       98.52       79.89     46.16 o 
  20   2  -4      181.98      153.00     57.25 o 
   1   3  -4       20.93       23.31     10.90 o 
   2   3  -4     1453.87     1522.50     49.05 o 
   3   3  -4     1943.44     2093.82     59.43 o 
   4   3  -4       78.52       52.91     10.64 o 
   5   3  -4     6230.75     6413.75    121.66 o 
   6   3  -4       81.21       88.47     12.55 o 
   7   3  -4     6292.55     6264.29    114.50 o 
   8   3  -4     1208.58     1212.38     40.58 o 
   9   3  -4     2592.54     2683.83     75.65 o 
  10   3  -4      137.39      125.07     20.11 o 
  11   3  -4      427.85      383.87     36.65 o 
  12   3  -4      623.18      566.96     38.42 o 
  13   3  -4       95.32       93.16     21.62 o 
  14   3  -4        0.24       10.17     15.79 o 
  15   3  -4      236.92      195.34     42.27 o 
  16   3  -4       92.28      120.44     41.75 o 
  17   3  -4       64.96       74.34     39.03 o 
  18   3  -4       65.90       31.67     34.32 o 
  19   3  -4      335.66      396.53     83.88 o 
  20   3  -4        5.70       17.15     44.37 o 
   0   4  -4      482.37      549.34     39.96 o 
   1   4  -4      948.60      791.70     82.26 o 
   2   4  -4      434.16      456.86     46.12 o 
   3   4  -4      528.68      466.45     27.33 o 
   4   4  -4     1097.39     1092.60     36.18 o 
   5   4  -4      799.45      808.55     31.01 o 
   6   4  -4     4243.18     4390.38     86.94 o 
   7   4  -4     1109.48     1106.62     37.14 o 
   8   4  -4      178.47      151.91     20.63 o 
   9   4  -4      838.75      827.13     42.00 o 
  10   4  -4     2026.40     2041.67     69.62 o 
  11   4  -4       54.34       43.64     15.64 o 
  12   4  -4       68.20       84.54     20.14 o 
  13   4  -4      219.41      254.36     31.37 o 
  14   4  -4       71.36       53.16     24.39 o 
  15   4  -4      690.76      763.99     58.03 o 
  16   4  -4      467.61      452.90     62.70 o 
  17   4  -4       47.13       58.43     36.52 o 
  18   4  -4      195.67       91.62     83.11 o 
  19   4  -4      172.31       55.72     46.20 o 
  20   4  -4      166.26      -33.96    115.62 o 
   1   5  -4      789.14      852.32     67.82 o 
   2   5  -4     6523.35     6521.20    156.77 o 
   3   5  -4     3467.42     3485.14    100.49 o 
   4   5  -4      885.57      908.63     39.02 o 
   5   5  -4       70.39       59.20     11.14 o 
   6   5  -4     1395.70     1335.57     39.48 o 
   7   5  -4      471.62      472.23     29.78 o 
   8   5  -4     1818.93     1897.29     61.72 o 
   9   5  -4      383.52      393.28     30.33 o 
  10   5  -4      445.21      467.05     34.12 o 
  11   5  -4      478.80      506.07     39.62 o 
  12   5  -4      267.02      229.60     29.12 o 
  13   5  -4      159.14      148.80     31.05 o 
  14   5  -4       99.04       58.93     26.86 o 
  15   5  -4      367.40      410.86     48.62 o 
  16   5  -4     1019.56     1216.35     82.49 o 
  17   5  -4      180.72       49.82     50.29 o 
  18   5  -4     1150.29     1375.92    183.22 o 
  19   5  -4       35.41       12.08     38.62 o 
   0   6  -4    16794.18    16189.85    859.25 o 
   1   6  -4     2728.77     2757.19     87.19 o 
   2   6  -4     2114.77     2028.11     60.77 o 
   3   6  -4      172.20      180.65     20.49 o 
   4   6  -4       63.96       47.70     11.91 o 
   5   6  -4      156.13      174.41     22.08 o 
   6   6  -4      412.54      400.64     27.34 o 
   7   6  -4      449.16      430.06     29.07 o 
   8   6  -4      593.61      635.55     36.64 o 
   9   6  -4      404.18      393.53     32.17 o 
  10   6  -4     1474.25     1506.32     66.81 o 
  11   6  -4      122.81      107.97     21.69 o 
  12   6  -4     1781.76     1737.67     77.18 o 
  13   6  -4      253.91      195.62     35.56 o 
  14   6  -4      768.67      805.67     57.95 o 
  15   6  -4      338.60      362.16     47.38 o 
  16   6  -4      906.65      990.08    105.01 o 
  17   6  -4       55.89        3.43     24.06 o 
  18   6  -4        1.10        7.94     34.82 o 
   1   7  -4      854.78      810.89     38.73 o 
   2   7  -4       74.57       60.10     14.88 o 
   3   7  -4     1177.81     1070.96     50.62 o 
   4   7  -4      138.92      130.68     20.22 o 
   5   7  -4      109.70       91.08     17.80 o 
   6   7  -4      470.84      447.77     28.84 o 
   7   7  -4      375.31      412.78     29.18 o 
   8   7  -4     3429.04     3839.55    100.79 o 
   9   7  -4     1013.81     1051.41     49.66 o 
  10   7  -4      222.84      204.90     27.21 o 
  11   7  -4      618.65      636.64     53.02 o 
  12   7  -4      763.11      787.94     62.67 o 
  13   7  -4       71.08       69.04     31.08 o 
  14   7  -4       93.40       78.62     32.72 o 
  15   7  -4      208.54      143.15     39.88 o 
  16   7  -4      129.56       63.45     37.61 o 
  17   7  -4      271.80      148.43    101.01 o 
  18   7  -4      482.01      109.30    152.42 o 
   0   8  -4     1777.10     1834.97     78.29 o 
   1   8  -4      855.91      813.75     36.03 o 
   2   8  -4      254.89      228.11     25.80 o 
   3   8  -4      646.97      657.01     37.78 o 
   4   8  -4      518.90      515.53     35.49 o 
   5   8  -4      929.41      949.94     42.01 o 
   6   8  -4      576.13      580.81     36.21 o 
   7   8  -4      946.09      857.68     46.73 o 
   8   8  -4      647.78      605.33     41.49 o 
   9   8  -4     2204.79     2326.85     87.82 o 
  10   8  -4     1824.99     1854.64     90.28 o 
  11   8  -4     1379.38     1480.68     83.59 o 
  12   8  -4       11.98       12.36     23.91 o 
  13   8  -4      262.41      217.71     41.90 o 
  14   8  -4        4.91       -5.10     27.17 o 
  15   8  -4       16.02       -8.87     26.80 o 
  16   8  -4      372.59      127.77    102.90 o 
  17   8  -4       26.67       28.79     29.92 o 
   1   9  -4      501.46      510.65     40.81 o 
   2   9  -4     1843.73     2038.78     69.45 o 
   3   9  -4      780.96      702.88     41.30 o 
   4   9  -4      582.66      558.76     39.57 o 
   5   9  -4      523.71      511.22     37.99 o 
   6   9  -4     1625.06     1659.09     72.03 o 
   7   9  -4     4186.81     4355.09    127.20 o 
   8   9  -4      138.37      136.32     25.59 o 
   9   9  -4     1288.41     1187.56     72.89 o 
  10   9  -4      250.04      247.48     42.28 o 
  11   9  -4      213.78      223.99     40.99 o 
  12   9  -4       78.11       68.08     31.61 o 
  13   9  -4       18.28        7.02     24.47 o 
  14   9  -4      274.97      228.84     47.11 o 
  15   9  -4      139.61      103.40     35.37 o 
  16   9  -4       35.84       46.90     41.43 o 
  17   9  -4      351.11      228.60    121.13 o 
   0  10  -4      184.85      167.11     43.42 o 
   1  10  -4      894.98      999.46     57.37 o 
   2  10  -4      169.29      178.22     31.21 o 
   3  10  -4      287.24      253.97     36.58 o 
   4  10  -4      821.01      845.38     56.28 o 
   5  10  -4      712.22      767.73     67.91 o 
   6  10  -4      122.09      100.85     24.18 o 
   7  10  -4      277.24      272.51     34.73 o 
   8  10  -4      348.83      269.09     38.83 o 
   9  10  -4      507.15      552.13     55.52 o 
  10  10  -4       17.41      -13.15     24.22 o 
  11  10  -4      304.25      333.77     51.01 o 
  12  10  -4      339.27      402.95     56.54 o 
  13  10  -4      277.97      153.43     38.70 o 
  14  10  -4      134.98       67.41     56.19 o 
  15  10  -4      286.99      168.82     66.60 o 
  16  10  -4       13.75       17.18     34.39 o 
   1  11  -4      434.91      428.94     46.60 o 
   2  11  -4      671.53      587.94     53.00 o 
   3  11  -4      207.19      189.72     35.78 o 
   4  11  -4      584.04      683.08     69.58 o 
   5  11  -4      323.21      336.62     53.79 o 
   6  11  -4       88.01       95.00     31.02 o 
   7  11  -4      357.45      332.17     51.55 o 
   8  11  -4      126.96       98.58     37.04 o 
   9  11  -4       31.87       44.68     30.95 o 
  10  11  -4      280.25      246.68     53.94 o 
  11  11  -4       54.01       84.74     31.63 o 
  12  11  -4      185.91      243.45     57.56 o 
  13  11  -4       22.89       11.43     26.54 o 
  14  11  -4      509.98      313.07    173.13 o 
   0  12  -4       61.69       50.72     41.50 o 
   1  12  -4      488.69      608.96     56.81 o 
   2  12  -4     1019.09     1139.90     84.78 o 
   3  12  -4      290.86      284.52     68.49 o 
   4  12  -4      755.13      781.97     72.64 o 
   5  12  -4      410.64      444.99     62.70 o 
   6  12  -4       61.25       18.15     32.11 o 
   7  12  -4      462.95      480.53     61.99 o 
   8  12  -4      209.89      194.56     48.15 o 
   9  12  -4      167.87       89.90     34.20 o 
  10  12  -4      118.19       35.97     33.79 o 
  11  12  -4       39.38       18.26     54.15 o 
  12  12  -4      516.41      675.40    112.81 o 
  13  12  -4      358.53      490.31    179.50 o 
   1  13  -4       22.79      -10.88     32.09 o 
   2  13  -4      213.61      278.05     55.20 o 
   3  13  -4       50.64       74.99     41.39 o 
   4  13  -4      184.75      173.62     49.39 o 
   5  13  -4      888.26     1086.67    111.38 o 
   6  13  -4      290.91      367.12     60.21 o 
   7  13  -4      348.14      315.39     60.27 o 
   8  13  -4      145.03      167.22     49.87 o 
   9  13  -4       63.09       92.65     46.08 o 
  10  13  -4       18.97       67.95     35.42 o 
  11  13  -4      118.79       87.03     60.94 o 
   0  14  -4      175.74      267.20    101.59 o 
   1  14  -4        2.25       15.11     47.45 o 
   2  14  -4       41.75       56.11     40.90 o 
   3  14  -4      293.17      368.23     63.30 o 
   4  14  -4       60.20       67.14     52.53 o 
   5  14  -4       78.54      105.26     58.61 o 
   6  14  -4        3.42       14.30     39.22 o 
   7  14  -4       17.60       32.71     41.99 o 
   8  14  -4        6.63       11.95     40.35 o 
   9  14  -4      228.72      242.37     61.43 o 
   1  15  -4       66.79       56.74     57.20 o 
   2  15  -4       62.53       13.73     50.47 o 
   3  15  -4      478.32      626.25    163.20 o 
   4  15  -4       25.09       31.32     64.97 o 
   5  15  -4      630.34      859.24    108.39 o 
   6  15  -4      227.61      274.73     65.58 o 
   7  15  -4      242.10      303.96    120.03 o 
   2   0  -3     3633.91     3523.76    166.21 o 
   4   0  -3    26004.20    26516.99    553.91 o 
   6   0  -3     6802.25     7199.00    182.72 o 
   8   0  -3     1080.90     1118.44     55.76 o 
  10   0  -3     4274.47     4394.68    138.32 o 
  12   0  -3     2158.08     2145.20    105.13 o 
  14   0  -3     4319.63     4762.84    226.58 o 
  16   0  -3     2508.57     2224.91    225.57 o 
  18   0  -3      197.58      246.55     78.08 o 
  20   0  -3      315.10      314.92     93.21 o 
   0   1  -3     2443.71     2524.97    133.71 o 
   1   1  -3     5065.66     5187.70     88.53 o 
   2   1  -3     3283.74     3208.51     77.48 o 
   3   1  -3      906.23      874.21     29.79 o 
   4   1  -3     9086.58     9313.16    236.59 o 
   5   1  -3     1960.09     1956.29     50.16 o 
   6   1  -3     1102.67     1157.78     38.57 o 
   7   1  -3      344.40      353.12     21.50 o 
   8   1  -3      980.33      997.67     36.59 o 
   9   1  -3      169.64      136.60     17.04 o 
  10   1  -3      801.97      845.27     39.05 o 
  11   1  -3      169.46      165.97     20.26 o 
  12   1  -3     1392.22     1495.86     64.13 o 
  13   1  -3      846.60      840.60     51.77 o 
  14   1  -3     1164.29     1216.91     78.69 o 
  15   1  -3      106.39       69.05     33.47 o 
  16   1  -3      280.12      309.94     52.79 o 
  17   1  -3       12.45       18.83     33.64 o 
  18   1  -3       87.71      104.50     44.12 o 
  19   1  -3      294.79      294.47     81.66 o 
  20   1  -3       75.72       16.12     45.36 o 
  21   1  -3      300.33      276.42     71.03 o 
   1   2  -3      582.84      592.17     30.42 o 
   2   2  -3     6638.47     7063.81    131.00 o 
   3   2  -3     1827.68     1778.58     66.16 o 
   4   2  -3      313.03      277.94     17.32 o 
   5   2  -3     9481.13     9631.78    149.56 o 
   6   2  -3     4940.77     4809.19    103.58 o 
   7   2  -3     4678.29     4600.54     86.89 o 
   8   2  -3      566.41      545.48     26.31 o 
   9   2  -3     1566.58     1566.20     48.62 o 
  10   2  -3       88.56       75.02     14.26 o 
  11   2  -3     1220.73     1182.23     55.44 o 
  12   2  -3      156.28      150.77     27.38 o 
  13   2  -3       13.47       10.27     17.04 o 
  14   2  -3     1549.65     1710.72     76.82 o 
  15   2  -3      564.74      461.71     59.66 o 
  16   2  -3       78.88       30.92     33.96 o 
  17   2  -3      373.81      373.20     59.41 o 
  18   2  -3      133.25      146.42     47.86 o 
  19   2  -3      183.94      237.88     57.94 o 
  20   2  -3      363.39      430.80     75.17 o 
   0   3  -3     1850.05     1802.11     70.12 o 
   1   3  -3      155.82      151.20     19.31 o 
   2   3  -3      288.56      302.23     25.95 o 
   3   3  -3     2802.12     2612.33     63.14 o 
   4   3  -3      636.32      661.91     25.66 o 
   5   3  -3     5042.18     5146.01     91.30 o 
   6   3  -3     2492.15     2565.57     56.62 o 
   7   3  -3      629.56      586.17     24.33 o 
   8   3  -3        2.36       -5.33      5.33 o 
   9   3  -3     6010.90     6293.03    128.93 o 
  10   3  -3     1027.03     1027.37     62.90 o 
  11   3  -3     2289.84     2304.79     70.98 o 
  12   3  -3     1639.55     1617.16     60.73 o 
  13   3  -3      251.13      248.93     29.74 o 
  14   3  -3      414.25      438.99     46.44 o 
  15   3  -3      144.40      115.11     29.84 o 
  16   3  -3      424.95      468.76     61.27 o 
  17   3  -3       20.10       27.83     36.52 o 
  18   3  -3        0.49        2.38     34.08 o 
  19   3  -3       39.86       74.81     46.40 o 
  20   3  -3       97.74       98.11     52.88 o 
   1   4  -3      346.19      343.60     22.57 o 
   2   4  -3     2650.22     2854.38     66.96 o 
   3   4  -3     3135.88     3073.32     85.59 o 
   4   4  -3      607.60      624.30     30.17 o 
   5   4  -3     1153.73     1075.13     31.14 o 
   6   4  -3     1682.95     1611.96     58.27 o 
   7   4  -3      258.40      227.74     21.62 o 
   8   4  -3     5167.22     4832.14    105.63 o 
   9   4  -3     1624.84     1606.19     54.81 o 
  10   4  -3       99.95       86.98     17.04 o 
  11   4  -3     2712.48     2627.78     77.95 o 
  12   4  -3     1303.82     1314.59     54.76 o 
  13   4  -3       20.41       17.37     16.87 o 
  14   4  -3       74.72       62.59     23.56 o 
  15   4  -3     1051.76     1112.09     65.98 o 
  16   4  -3       78.71       59.38     27.38 o 
  17   4  -3       98.87      116.58     41.69 o 
  18   4  -3      281.92      175.62    137.34 o 
  19   4  -3      373.52      246.70     91.13 o 
  20   4  -3      166.20      129.58     53.94 o 
   0   5  -3    12377.68    11568.60    796.41 o 
   1   5  -3     1839.95     1771.88     52.49 o 
   2   5  -3     2078.48     1997.00     56.53 o 
   3   5  -3     1219.01     1284.22     56.73 o 
   4   5  -3      415.85      435.53     26.15 o 
   5   5  -3      189.34      185.52     18.15 o 
   6   5  -3      315.84      356.98     18.32 o 
   7   5  -3      336.68      327.14     26.44 o 
   8   5  -3        6.46        0.99      9.57 o 
   9   5  -3      102.48      100.39     17.34 o 
  10   5  -3     1057.77     1023.54     46.97 o 
  11   5  -3      134.42      128.49     21.88 o 
  12   5  -3      160.91      144.79     27.18 o 
  13   5  -3     1716.58     1784.96     77.85 o 
  14   5  -3      441.70      426.59     45.30 o 
  15   5  -3      302.21      295.84     44.08 o 
  16   5  -3      973.80     1141.14     71.49 o 
  17   5  -3        3.44      -28.23     28.23 o 
  18   5  -3        0.28      -25.16     25.16 o 
  19   5  -3       77.69       18.23     36.75 o 
  20   5  -3      360.71      524.20    109.53 o 
   1   6  -3      318.59      263.87     22.25 o 
   2   6  -3     6337.98     6243.38    128.22 o 
   3   6  -3     1753.46     1738.52     55.26 o 
   4   6  -3     2836.57     2964.43     77.77 o 
   5   6  -3      607.48      626.34     29.57 o 
   6   6  -3      394.15      354.13     23.88 o 
   7   6  -3      195.02      187.39     21.07 o 
   8   6  -3      858.55      914.38     41.26 o 
   9   6  -3      188.72      192.86     27.70 o 
  10   6  -3       50.26       43.27     15.24 o 
  11   6  -3      383.40      373.91     39.20 o 
  12   6  -3       82.18       59.80     21.67 o 
  13   6  -3      434.29      383.71     43.55 o 
  14   6  -3      306.40      281.49     39.64 o 
  15   6  -3      100.61       75.99     27.41 o 
  16   6  -3     1151.79     1344.68     86.43 o 
  17   6  -3      368.97       52.58     85.58 o 
  18   6  -3     1181.08     1132.86    184.33 o 
  19   6  -3       69.34      -29.73     36.13 o 
   0   7  -3     5149.15     5332.55    150.07 o 
   1   7  -3     2821.14     2805.09     66.80 o 
   2   7  -3      370.38      382.55     42.61 o 
   3   7  -3      251.98      258.35     24.30 o 
   4   7  -3      700.52      614.67     34.04 o 
   5   7  -3      131.03      125.53     17.13 o 
   6   7  -3     1305.72     1230.39     60.89 o 
   7   7  -3      344.26      340.99     27.02 o 
   8   7  -3      748.42      765.43     41.76 o 
   9   7  -3      504.71      534.07     35.65 o 
  10   7  -3     3694.44     3932.47    114.52 o 
  11   7  -3       96.40      114.72     25.33 o 
  12   7  -3      276.34      261.93     42.16 o 
  13   7  -3       96.33       69.55     28.85 o 
  14   7  -3       20.63        6.67     24.05 o 
  15   7  -3      501.30      532.68     59.70 o 
  16   7  -3      553.01      614.39     81.66 o 
  17   7  -3       57.73       33.87     26.21 o 
  18   7  -3      135.47       83.90     33.65 o 
  19   7  -3      308.86       57.07     83.26 o 
   1   8  -3      805.14      831.18     33.79 o 
   2   8  -3      417.65      397.15     29.40 o 
   3   8  -3     1061.93     1114.42     53.07 o 
   4   8  -3      160.20      157.47     18.63 o 
   5   8  -3     1325.63     1346.74     47.49 o 
   6   8  -3       52.18       46.25     17.80 o 
   7   8  -3     2857.73     2861.20     93.62 o 
   8   8  -3      186.53      190.36     28.22 o 
   9   8  -3     1503.82     1617.94     79.66 o 
  10   8  -3       57.84       51.43     26.81 o 
  11   8  -3      325.14      329.01     45.62 o 
  12   8  -3      518.98      525.34     53.60 o 
  13   8  -3       70.65      100.58     32.91 o 
  14   8  -3       63.03       63.36     29.70 o 
  15   8  -3      271.23      250.42     49.19 o 
  16   8  -3       69.85       36.36     29.53 o 
  17   8  -3      150.08       83.95     50.45 o 
  18   8  -3       54.34       58.13     34.41 o 
   0   9  -3     2092.37     2273.50    114.83 o 
   1   9  -3      590.78      586.56     41.76 o 
   2   9  -3       87.59       78.24     18.55 o 
   3   9  -3      754.78      719.18     40.92 o 
   4   9  -3      544.31      536.21     36.43 o 
   5   9  -3       97.28      106.78     21.78 o 
   6   9  -3       42.88       34.83     18.64 o 
   7   9  -3      496.57      493.80     38.04 o 
   8   9  -3        5.05        3.81     15.89 o 
   9   9  -3     1429.88     1566.50     74.58 o 
  10   9  -3       35.33       28.79     22.96 o 
  11   9  -3      989.95     1012.91     70.00 o 
  12   9  -3       47.78       32.84     27.09 o 
  13   9  -3      210.85      208.93     44.07 o 
  14   9  -3      166.27      187.27     43.15 o 
  15   9  -3      279.11      175.13     51.03 o 
  16   9  -3      109.80      133.16     46.88 o 
  17   9  -3      123.85       98.34     42.70 o 
   1  10  -3      600.09      621.79     46.21 o 
   2  10  -3       72.48       63.49     22.89 o 
   3  10  -3     1575.30     1669.87     73.49 o 
   4  10  -3     1421.26     1523.97     70.56 o 
   5  10  -3      499.76      522.19     44.23 o 
   6  10  -3      837.80      794.55     47.22 o 
   7  10  -3        6.94       -9.49     15.93 o 
   8  10  -3      118.00      134.71     30.34 o 
   9  10  -3       68.52       57.75     23.70 o 
  10  10  -3       83.57       67.79     30.45 o 
  11  10  -3      195.89      222.18     42.91 o 
  12  10  -3       14.16        1.65     24.62 o 
  13  10  -3      124.91       87.78     33.27 o 
  14  10  -3      260.62       77.17     83.97 o 
  15  10  -3       63.27       22.95     32.46 o 
  16  10  -3       95.65       96.43     41.57 o 
   0  11  -3      761.81      707.79     77.72 o 
   1  11  -3      311.69      333.87     42.43 o 
   2  11  -3     1233.97     1303.08     70.49 o 
   3  11  -3      135.81      135.88     31.19 o 
   4  11  -3      209.23      222.63     37.03 o 
   5  11  -3       51.91       35.40     24.51 o 
   6  11  -3      663.15      774.48     84.80 o 
   7  11  -3      193.62      219.36     44.18 o 
   8  11  -3      179.18      190.20     46.02 o 
   9  11  -3      140.72      139.55     38.50 o 
  10  11  -3       28.85       20.02     27.11 o 
  11  11  -3       19.69        7.17     27.98 o 
  12  11  -3      394.90      412.90     65.76 o 
  13  11  -3       66.47       48.74     25.69 o 
  14  11  -3     1013.82     1346.99    332.79 o 
  15  11  -3       71.94       11.05     30.12 o 
   1  12  -3      112.40      135.25     32.75 o 
   2  12  -3       85.30       97.23     30.48 o 
   3  12  -3      292.95      312.79     43.33 o 
   4  12  -3      213.44      273.48     46.17 o 
   5  12  -3       64.06       52.52     28.09 o 
   6  12  -3       52.26       75.74     35.28 o 
   7  12  -3       43.48       49.21     33.80 o 
   8  12  -3       26.29       26.01     32.55 o 
   9  12  -3       70.37       50.24     37.94 o 
  10  12  -3       81.07       18.67     36.19 o 
  11  12  -3      238.42      136.93     57.49 o 
  12  12  -3       50.40       -9.70     29.53 o 
  13  12  -3       19.36       -3.71     32.69 o 
  14  12  -3       89.40        3.80     38.95 o 
   0  13  -3        1.17        5.72     38.40 o 
   1  13  -3      173.11      201.69     40.59 o 
   2  13  -3      591.89      607.40     60.12 o 
   3  13  -3      338.03      490.54     56.76 o 
   4  13  -3      693.67      791.73     63.83 o 
   5  13  -3        9.76      -30.65     38.58 o 
   6  13  -3      253.10      344.69     57.49 o 
   7  13  -3      171.16      189.36     49.55 o 
   8  13  -3      234.04      125.20     43.64 o 
   9  13  -3      244.52      264.22     55.94 o 
  10  13  -3      377.39      341.68     93.69 o 
  11  13  -3      335.10      115.59    172.71 o 
  12  13  -3      103.94       -0.94     37.39 o 
   1  14  -3       61.85       41.31     33.64 o 
   2  14  -3       68.75      106.86     36.85 o 
   3  14  -3        6.22      -28.47     28.47 o 
   4  14  -3      139.05      175.68     61.81 o 
   5  14  -3      694.09      787.05    106.63 o 
   6  14  -3       39.54       92.84     45.60 o 
   7  14  -3      479.19      572.00     84.36 o 
   8  14  -3      297.88      260.73     58.03 o 
   9  14  -3      215.01      213.18     59.50 o 
  10  14  -3       11.54       -6.73     46.03 o 
   0  15  -3      112.24      127.02     63.09 o 
   1  15  -3       88.80      148.61     43.47 o 
   2  15  -3       25.39       44.25     42.24 o 
   3  15  -3      230.01      428.29     97.92 o 
   4  15  -3      175.20      261.62     72.28 o 
   5  15  -3        6.47      -37.64     43.94 o 
   6  15  -3       14.52        9.18     42.47 o 
   7  15  -3       25.53       37.25     48.89 o 
   8  15  -3      145.55      154.61     63.85 o 
   1  16  -3       58.92      100.79     61.79 o 
   2  16  -3      259.66      227.50     80.30 o 
   3  16  -3      336.80      438.06     97.24 o 
   0   0  -2     7558.09     8209.45    311.92 o 
   2   0  -2     4652.49     4893.41    172.68 o 
   4   0  -2     2697.57     2475.70     74.71 o 
   6   0  -2     3915.24     4020.92    111.45 o 
   8   0  -2      119.61      103.91     20.97 o 
  10   0  -2     1632.77     1673.17     74.61 o 
  12   0  -2      791.85      767.42     54.62 o 
  14   0  -2     3434.08     3894.48    197.76 o 
  16   0  -2      576.73      678.05    112.78 o 
  18   0  -2      168.45      227.93     77.26 o 
  20   0  -2      360.75      353.33    121.00 o 
   1   1  -2     5786.20     6320.53    155.86 o 
   2   1  -2     8954.26     9483.11    158.28 o 
   3   1  -2     5369.26     5030.63    128.69 o 
   4   1  -2     4273.87     4016.71     75.34 o 
   5   1  -2     2054.59     2098.75     48.72 o 
   6   1  -2     3879.93     3740.54     75.42 o 
   7   1  -2       30.00       52.58      9.96 o 
   8   1  -2     2308.93     2223.28     56.88 o 
   9   1  -2      275.65      272.22     20.23 o 
  10   1  -2     1350.38     1454.91     47.53 o 
  11   1  -2     1366.88     1286.06     46.62 o 
  12   1  -2     1049.37     1035.48     52.48 o 
  13   1  -2       19.46       17.98     18.15 o 
  14   1  -2     1285.58     1281.67     64.48 o 
  15   1  -2      766.89      752.08     67.63 o 
  16   1  -2      701.68      701.72     72.83 o 
  17   1  -2      778.54      861.89     78.90 o 
  18   1  -2      491.66      540.98     72.32 o 
  19   1  -2       66.41       80.47     44.60 o 
  20   1  -2      408.83      507.21     68.78 o 
  21   1  -2        2.09       -5.52     48.52 o 
   0   2  -2     9565.72    10633.32    268.49 o 
   1   2  -2     3491.10     3411.88    174.01 o 
   2   2  -2      982.33      986.77     28.79 o 
   3   2  -2     4569.55     4616.64     82.99 o 
   4   2  -2     4608.38     4593.21     77.64 o 
   5   2  -2      372.17      364.69     16.70 o 
   6   2  -2     1851.16     1935.32     47.08 o 
   7   2  -2      712.36      721.97     27.75 o 
   8   2  -2      597.16      548.17     24.98 o 
   9   2  -2     2454.41     2468.06     62.00 o 
  10   2  -2     2088.55     2092.27     57.69 o 
  11   2  -2     2439.22     2433.17     80.23 o 
  12   2  -2      914.74      915.62     50.45 o 
  13   2  -2     1545.56     1619.88     70.59 o 
  14   2  -2      434.90      454.24     43.68 o 
  15   2  -2      387.35      403.50     62.31 o 
  16   2  -2      375.42      432.50     60.38 o 
  17   2  -2       83.49      119.09     39.81 o 
  18   2  -2      165.61      117.86     44.50 o 
  19   2  -2        0.46      -12.50     38.70 o 
  20   2  -2      163.52      206.59     59.78 o 
  21   2  -2      199.33      210.34     65.21 o 
   1   3  -2     6597.19     6636.45    230.28 o 
   2   3  -2     1040.55     1061.46     32.08 o 
   3   3  -2      575.74      627.05     24.64 o 
   4   3  -2     2521.34     2586.90     51.29 o 
   5   3  -2    10066.40    10359.83    170.26 o 
   6   3  -2     1285.08     1333.14     41.49 o 
   7   3  -2     6941.25     6717.09    126.27 o 
   8   3  -2     2688.18     2670.57     73.56 o 
   9   3  -2     2766.84     2662.04     69.96 o 
  10   3  -2       42.06       46.56     11.98 o 
  11   3  -2      127.64      113.04     18.17 o 
  12   3  -2       79.41       57.69     15.32 o 
  13   3  -2      743.45      755.09     50.40 o 
  14   3  -2      101.84      108.08     27.05 o 
  15   3  -2      841.86      848.87     57.93 o 
  16   3  -2       81.10       78.00     36.25 o 
  17   3  -2      119.35      129.74     41.74 o 
  18   3  -2      312.38      335.23     58.43 o 
  19   3  -2      507.13      521.43     72.57 o 
  20   3  -2      110.01      130.80     54.32 o 
  21   3  -2      439.22      513.63     79.41 o 
   0   4  -2     8431.76     8374.03    391.83 o 
   1   4  -2     6147.85     5933.07    118.86 o 
   2   4  -2     1460.26     1382.69     41.17 o 
   3   4  -2     2293.89     2381.00     64.53 o 
   4   4  -2     1439.45     1380.45     37.88 o 
   5   4  -2      501.04      509.32     25.87 o 
   6   4  -2     1863.88     1837.08     50.88 o 
   7   4  -2      920.07      894.78     35.16 o 
   8   4  -2     1759.81     1688.89     60.90 o 
   9   4  -2      260.84      275.68     22.39 o 
  10   4  -2     3375.65     3397.60     95.28 o 
  11   4  -2     1382.24     1359.20     51.46 o 
  12   4  -2      580.15      556.11     42.40 o 
  13   4  -2     2237.34     2414.76     88.07 o 
  14   4  -2      797.02      790.96     53.75 o 
  15   4  -2      532.05      565.42     50.90 o 
  16   4  -2      216.79      181.93     36.41 o 
  17   4  -2      113.27      121.55     40.15 o 
  18   4  -2      188.94      139.06     66.99 o 
  19   4  -2      169.81      102.65     41.73 o 
  20   4  -2       71.05       89.35     50.40 o 
   1   5  -2     1025.97     1006.13     35.47 o 
   2   5  -2     3882.31     3758.70     91.67 o 
   3   5  -2     2527.32     2501.30     64.88 o 
   4   5  -2     7280.11     7376.38    131.17 o 
   5   5  -2     1353.91     1296.89     39.56 o 
   6   5  -2     1214.97     1238.28     39.22 o 
   7   5  -2      278.93      274.18     24.96 o 
   8   5  -2     1913.77     1878.46     64.76 o 
   9   5  -2      301.77      275.98     29.38 o 
  10   5  -2      452.15      507.66     31.07 o 
  11   5  -2      607.41      545.83     40.97 o 
  12   5  -2      534.65      566.98     43.82 o 
  13   5  -2        1.26       -2.59     14.57 o 
  14   5  -2      354.51      451.70     46.31 o 
  15   5  -2      234.20      215.64     36.67 o 
  16   5  -2     1337.15     1332.53     74.82 o 
  17   5  -2      175.36      160.59     36.66 o 
  18   5  -2      962.54     1083.83    100.93 o 
  19   5  -2       47.32       54.90     55.20 o 
  20   5  -2      317.85      225.38    155.21 o 
   0   6  -2     5390.89     5390.13    210.80 o 
   1   6  -2     2746.73     2623.83     59.13 o 
   2   6  -2     4373.51     4318.24     96.28 o 
   3   6  -2     2622.46     2686.08     70.47 o 
   4   6  -2      744.51      700.50     29.31 o 
   5   6  -2      954.55      910.72     33.64 o 
   6   6  -2     1639.16     1557.01     46.84 o 
   7   6  -2      111.60      108.80     15.66 o 
   8   6  -2      268.49      286.72     25.85 o 
   9   6  -2        1.26       -2.29      9.82 o 
  10   6  -2      307.55      302.00     33.55 o 
  11   6  -2      108.93      117.53     24.77 o 
  12   6  -2      838.14      837.94     58.92 o 
  13   6  -2      117.89      110.74     26.94 o 
  14   6  -2     1232.13     1219.66     67.75 o 
  15   6  -2      223.30      206.65     37.81 o 
  16   6  -2      284.98      296.29     48.76 o 
  17   6  -2      100.18      111.56     36.29 o 
  18   6  -2       62.55       83.69     32.67 o 
  19   6  -2       89.12       40.90     42.20 o 
  20   6  -2      361.39      487.55    145.97 o 
   1   7  -2     1602.52     1534.01     43.22 o 
   2   7  -2      695.13      677.20     26.68 o 
   3   7  -2     2616.71     2614.84     71.55 o 
   4   7  -2     2360.75     2402.99     60.76 o 
   5   7  -2      504.56      471.56     26.16 o 
   6   7  -2     2927.79     2861.13     85.74 o 
   7   7  -2        8.60       10.66      9.29 o 
   8   7  -2     1522.68     1474.87     49.99 o 
   9   7  -2      194.03      187.25     23.66 o 
  10   7  -2       61.09       45.70     18.98 o 
  11   7  -2      290.36      328.11     43.81 o 
  12   7  -2     1097.55     1186.57     72.19 o 
  13   7  -2        0.07        2.31     20.50 o 
  14   7  -2      447.23      406.82     52.71 o 
  15   7  -2      148.88      157.73     38.53 o 
  16   7  -2       45.24        7.96     27.73 o 
  17   7  -2      254.86       85.64     63.62 o 
  18   7  -2      154.53      129.03     54.87 o 
  19   7  -2      257.55       84.01     78.26 o 
   0   8  -2      177.56      143.23     21.16 o 
   1   8  -2      410.63      391.16     21.73 o 
   2   8  -2      307.73      312.17     25.67 o 
   3   8  -2     1716.09     1760.18     51.26 o 
   4   8  -2      552.13      605.99     29.01 o 
   5   8  -2     1038.59     1118.18     47.28 o 
   6   8  -2      451.57      414.43     30.52 o 
   7   8  -2      142.50      155.91     23.39 o 
   8   8  -2        6.71        0.90     13.56 o 
   9   8  -2     1616.73     1609.59     78.55 o 
  10   8  -2      625.70      631.69     53.22 o 
  11   8  -2      768.12      764.03     59.60 o 
  12   8  -2       22.89       23.31     21.15 o 
  13   8  -2      164.66      134.57     33.88 o 
  14   8  -2        9.28       -0.81     23.59 o 
  15   8  -2       91.85       69.69     33.48 o 
  16   8  -2      180.98      144.39     60.83 o 
  17   8  -2      135.99       23.97     37.37 o 
  18   8  -2       50.60       16.21     34.52 o 
   1   9  -2      604.15      680.67     42.69 o 
   2   9  -2       24.68       19.10     11.57 o 
   3   9  -2      547.21      588.13     34.99 o 
   4   9  -2      115.72       71.48     18.03 o 
   5   9  -2     1087.74     1099.45     49.91 o 
   6   9  -2     1106.89     1184.32     58.54 o 
   7   9  -2     1704.34     1715.69     68.70 o 
   8   9  -2      562.79      548.25     44.85 o 
   9   9  -2      292.87      269.88     37.68 o 
  10   9  -2       55.54       53.49     24.87 o 
  11   9  -2      152.04      143.70     33.94 o 
  12   9  -2      228.86      244.22     42.48 o 
  13   9  -2       41.89       60.41     30.74 o 
  14   9  -2      173.90      180.39     42.04 o 
  15   9  -2       38.22       20.36     28.20 o 
  16   9  -2       27.57       -3.30     26.05 o 
  17   9  -2      102.87       68.22     39.13 o 
   0  10  -2     1084.21     1153.83     82.99 o 
   1  10  -2     2396.68     2403.19     88.22 o 
   2  10  -2      554.95      506.61     41.67 o 
   3  10  -2      300.79      314.40     37.22 o 
   4  10  -2      531.42      553.12     44.13 o 
   5  10  -2      263.05      254.88     33.60 o 
   6  10  -2      416.49      381.64     40.64 o 
   7  10  -2      212.51      192.52     33.08 o 
   8  10  -2      299.47      285.08     39.18 o 
   9  10  -2       33.71       28.04     20.56 o 
  10  10  -2      772.25      767.92     61.64 o 
  11  10  -2       60.02       57.06     27.94 o 
  12  10  -2      245.95      193.07     41.16 o 
  13  10  -2      549.31      608.06     64.87 o 
  14  10  -2      323.59      193.31     80.08 o 
  15  10  -2      224.04       49.06     55.06 o 
  16  10  -2      175.58      146.02     64.94 o 
  17  10  -2        3.69       37.15     45.49 o 
   1  11  -2       23.13       41.76     22.21 o 
   2  11  -2     1204.76     1309.65     78.33 o 
   3  11  -2       13.68       -0.23     19.17 o 
   4  11  -2     1805.00     1906.45    111.81 o 
   5  11  -2      150.08      171.57     31.52 o 
   6  11  -2      357.42      402.04     69.16 o 
   7  11  -2      115.34      127.80     35.75 o 
   8  11  -2      132.26      139.79     38.17 o 
   9  11  -2      114.08      133.69     37.05 o 
  10  11  -2      222.68      224.38     42.44 o 
  11  11  -2       71.07       77.43     32.65 o 
  12  11  -2      207.60      170.74     39.87 o 
  13  11  -2       10.11       -8.64     22.85 o 
  14  11  -2      105.24       58.50     29.75 o 
  15  11  -2        3.37      -10.41     26.25 o 
   0  12  -2     1155.15     1146.36     97.43 o 
   1  12  -2      475.39      519.01     52.21 o 
   2  12  -2      961.37     1034.73     77.94 o 
   3  12  -2       88.44       88.59     30.20 o 
   4  12  -2      689.78      706.37     57.44 o 
   5  12  -2       42.59       61.13     31.75 o 
   6  12  -2      165.71      164.76     42.74 o 
   7  12  -2       15.05       -6.61     26.80 o 
   8  12  -2      297.33      284.49     51.47 o 
   9  12  -2      166.59      159.76     43.55 o 
  10  12  -2      103.08      105.78     37.83 o 
  11  12  -2        0.98        4.99     29.95 o 
  12  12  -2      529.59      155.48    269.14 o 
  13  12  -2      300.54       70.64     86.09 o 
  14  12  -2      140.40      -17.89     42.72 o 
   1  13  -2        3.50       15.01     24.85 o 
   2  13  -2      188.38      238.52     41.06 o 
   3  13  -2      139.46      119.06     33.88 o 
   4  13  -2       61.64       80.15     36.95 o 
   5  13  -2       83.93       72.84     38.81 o 
   6  13  -2      544.28      782.89     97.38 o 
   7  13  -2      181.55      139.38     45.14 o 
   8  13  -2      434.59      418.84     60.78 o 
   9  13  -2      296.14      302.33     55.15 o 
  10  13  -2        2.16      -17.41     30.08 o 
  11  13  -2       21.56      -15.55     28.62 o 
  12  13  -2      150.63       43.96     39.00 o 
  13  13  -2       30.78      -20.59     33.55 o 
   0  14  -2       74.06       51.73     46.20 o 
   1  14  -2      183.04      191.89     42.39 o 
   2  14  -2       59.48       68.70     33.80 o 
   3  14  -2      492.91      504.60     67.64 o 
   4  14  -2       23.58       35.08     37.47 o 
   5  14  -2      444.18      610.51     75.82 o 
   6  14  -2       50.66       35.41     50.50 o 
   7  14  -2      276.27      288.52     60.28 o 
   8  14  -2        0.03       17.22     33.50 o 
   9  14  -2      685.09      688.74    112.60 o 
  10  14  -2       24.85       13.14     41.42 o 
  11  14  -2      253.88      165.14    122.79 o 
   1  15  -2       29.47       22.71     35.20 o 
   2  15  -2       39.99      -18.39     39.80 o 
   3  15  -2       69.59       98.50     48.99 o 
   4  15  -2       70.86       68.27     45.40 o 
   5  15  -2      129.39      223.25     56.16 o 
   6  15  -2       89.28       76.67     60.30 o 
   7  15  -2       64.90      109.55     51.82 o 
   8  15  -2      489.69      425.41     73.98 o 
   9  15  -2       44.78       72.21     86.01 o 
   0  16  -2      272.66      409.78     83.21 o 
   1  16  -2       94.35      150.97     50.25 o 
   2  16  -2      128.38      110.21     51.28 o 
   3  16  -2        6.37       -3.74     43.35 o 
   4  16  -2       12.10       35.85     47.46 o 
   5  16  -2      103.98      136.85     73.65 o 
   2   0  -1      697.87      592.66     23.33 o 
   4   0  -1     7228.52     7060.49    160.13 o 
   6   0  -1      148.38      159.05     18.77 o 
   8   0  -1      241.69      171.16     23.64 o 
  10   0  -1     2237.33     2364.08    111.44 o 
  12   0  -1     2272.02     2235.56     94.29 o 
  14   0  -1      375.46      493.72     82.89 o 
  16   0  -1     2719.37     2749.25    175.40 o 
  18   0  -1     2315.39     2672.86    185.80 o 
  20   0  -1      211.46      117.39     88.82 o 
   0   1  -1    24346.94    27033.54   1093.50 o 
   1   1  -1     3869.53     4015.76    190.67 o 
   2   1  -1     4603.09     4617.79     69.21 o 
   3   1  -1     3013.17     2910.28     53.71 o 
   4   1  -1     1532.97     1513.34     34.74 o 
   5   1  -1     2575.03     2568.09     53.29 o 
   6   1  -1     4875.87     4987.81    117.34 o 
   7   1  -1     3123.66     3273.07     69.46 o 
   8   1  -1     3169.46     3283.59     72.15 o 
   9   1  -1      153.89      144.35     16.62 o 
  10   1  -1     6336.35     6551.31    126.92 o 
  11   1  -1        9.77        0.50     10.73 o 
  12   1  -1      640.05      631.19     39.45 o 
  13   1  -1      420.23      444.97     40.49 o 
  14   1  -1      236.09      236.44     35.77 o 
  15   1  -1     1174.19     1191.19     97.67 o 
  16   1  -1      714.64      727.94     71.48 o 
  17   1  -1       27.34       70.22     34.66 o 
  18   1  -1      257.23      225.01     55.99 o 
  19   1  -1      310.77      257.96     59.06 o 
  20   1  -1      125.13      117.19     55.95 o 
  21   1  -1       73.53       80.87     67.58 o 
   1   2  -1     1222.03     1167.92     29.01 o 
   2   2  -1     6831.21     7004.84    118.68 o 
   3   2  -1    12268.43    12866.58    195.90 o 
   4   2  -1      387.94      402.18     24.02 o 
   5   2  -1     6520.80     6471.13    123.13 o 
   6   2  -1     1588.92     1502.94     46.82 o 
   7   2  -1     7414.20     7339.40    145.87 o 
   8   2  -1     4653.34     4341.27    103.22 o 
   9   2  -1     4429.52     4629.82    109.84 o 
  10   2  -1       38.52       51.78     14.47 o 
  11   2  -1      406.89      388.45     31.88 o 
  12   2  -1     1829.63     1763.06     68.20 o 
  13   2  -1      370.10      358.72     36.67 o 
  14   2  -1      107.91      113.73     26.92 o 
  15   2  -1      689.28      716.66     53.68 o 
  16   2  -1       23.03       11.16     26.74 o 
  17   2  -1      245.16      269.16     51.35 o 
  18   2  -1      142.50      112.51     48.13 o 
  19   2  -1      385.76      508.90     70.59 o 
  20   2  -1      108.58       44.45     47.74 o 
  21   2  -1      143.32      170.63     73.56 o 
   0   3  -1     5403.96     5392.76    126.51 o 
   1   3  -1    14448.85    14845.08    275.78 o 
   2   3  -1     5086.77     5190.09     96.73 o 
   3   3  -1       93.55       90.76      9.57 o 
   4   3  -1      973.67      949.78     33.48 o 
   5   3  -1     1960.90     1850.37     49.94 o 
   6   3  -1      196.02      203.80     16.19 o 
   7   3  -1      294.96      310.81     20.22 o 
   8   3  -1      551.04      529.53     26.49 o 
   9   3  -1     7863.93     8089.69    147.63 o 
  10   3  -1      985.40      929.53     37.94 o 
  11   3  -1     3057.85     3117.15     93.53 o 
  12   3  -1      311.54      311.56     34.68 o 
  13   3  -1       53.03       60.18     21.28 o 
  14   3  -1      801.88      787.32     52.42 o 
  15   3  -1      276.75      302.81     40.02 o 
  16   3  -1      283.97      296.59     42.67 o 
  17   3  -1      134.66       90.28     36.99 o 
  18   3  -1       12.93        2.01     36.55 o 
  19   3  -1        9.78       44.08     40.72 o 
  20   3  -1      117.68      169.09     67.18 o 
  21   3  -1      131.25       91.07     88.71 o 
   1   4  -1     8414.09     8636.29    149.11 o 
   2   4  -1     9186.82     9436.78    189.17 o 
   3   4  -1    11027.68    11068.11    174.40 o 
   4   4  -1      769.44      752.70     27.65 o 
   5   4  -1     8424.05     8953.19    165.62 o 
   6   4  -1     4874.95     4961.62     96.71 o 
   7   4  -1      908.89      859.25     38.44 o 
   8   4  -1     2329.66     2323.88     59.35 o 
   9   4  -1      499.27      444.00     26.06 o 
  10   4  -1      430.70      415.81     26.32 o 
  11   4  -1      228.32      222.02     22.02 o 
  12   4  -1      109.17       84.08     21.65 o 
  13   4  -1        8.17       -6.49     15.54 o 
  14   4  -1      669.85      661.48     49.67 o 
  15   4  -1       72.22       78.37     25.16 o 
  16   4  -1      101.19       78.50     27.69 o 
  17   4  -1      763.56      732.35     61.38 o 
  18   4  -1      140.62       45.20     35.95 o 
  19   4  -1      302.71      201.64     61.54 o 
  20   4  -1      477.36      434.24     84.76 o 
   0   5  -1     5762.15     5816.18    146.39 o 
   1   5  -1     3494.31     3319.10     73.13 o 
   2   5  -1     6197.40     6210.26    118.24 o 
   3   5  -1       17.62       21.96      6.75 o 
   4   5  -1     2021.03     1987.48     48.89 o 
   5   5  -1      942.91      946.11     31.75 o 
   6   5  -1      810.56      728.68     31.43 o 
   7   5  -1      115.36      122.23     15.47 o 
   8   5  -1      846.16      872.36     35.64 o 
   9   5  -1      208.99      208.18     20.71 o 
  10   5  -1      785.52      778.20     35.78 o 
  11   5  -1      172.71      137.17     24.86 o 
  12   5  -1     2351.82     2352.54     84.57 o 
  13   5  -1      411.25      399.14     40.11 o 
  14   5  -1     1924.05     2166.85     85.88 o 
  15   5  -1      497.90      527.35     50.08 o 
  16   5  -1      174.56      203.96     36.70 o 
  17   5  -1       31.87       25.23     27.42 o 
  18   5  -1       56.11       20.91     38.82 o 
  19   5  -1      257.97      133.47     73.19 o 
  20   5  -1      200.31      104.09     62.68 o 
   1   6  -1      364.26      356.05     22.77 o 
   2   6  -1     5473.27     5470.45    111.40 o 
   3   6  -1      856.32      791.97     33.49 o 
   4   6  -1     4578.71     4731.11     91.34 o 
   5   6  -1     2317.19     2333.60     57.98 o 
   6   6  -1      640.22      628.96     27.25 o 
   7   6  -1      342.22      336.40     21.73 o 
   8   6  -1      345.05      304.57     23.82 o 
   9   6  -1      377.33      366.84     26.36 o 
  10   6  -1     1487.16     1491.16     61.83 o 
  11   6  -1     1045.50     1015.10     53.96 o 
  12   6  -1      572.78      577.93     44.85 o 
  13   6  -1      111.90      123.40     26.49 o 
  14   6  -1     1128.71     1224.51     66.32 o 
  15   6  -1      579.30      579.49     64.31 o 
  16   6  -1     1038.32      985.25     75.10 o 
  17   6  -1       53.15       73.51     33.25 o 
  18   6  -1      447.94      448.45     70.78 o 
  19   6  -1       24.93       37.59     65.56 o 
  20   6  -1      324.70      410.42    103.71 o 
   0   7  -1     2353.49     2222.24     72.39 o 
   1   7  -1     1508.90     1448.91     47.45 o 
   2   7  -1     2186.91     2166.33     67.01 o 
   3   7  -1      177.70      140.52     18.12 o 
   4   7  -1     5680.02     5984.54    125.11 o 
   5   7  -1       86.08       81.91     10.39 o 
   6   7  -1     1383.28     1328.64     55.51 o 
   7   7  -1      472.79      468.81     22.95 o 
   8   7  -1      652.04      660.00     30.48 o 
   9   7  -1      214.62      192.07     25.39 o 
  10   7  -1      969.90     1042.23     45.95 o 
  11   7  -1      267.51      285.29     40.15 o 
  12   7  -1      728.49      734.54     58.59 o 
  13   7  -1     1392.18     1439.92     81.40 o 
  14   7  -1      476.13      485.61     53.91 o 
  15   7  -1      255.87      223.27     44.38 o 
  16   7  -1       77.03       90.99     35.79 o 
  17   7  -1        6.57        9.24     28.89 o 
  18   7  -1       14.94       17.17     30.36 o 
  19   7  -1       87.52       94.59     47.46 o 
   1   8  -1       90.51       75.93     13.82 o 
   2   8  -1     1740.50     1746.54     55.90 o 
   3   8  -1      350.65      345.76     25.87 o 
   4   8  -1     1304.62     1372.64     50.62 o 
   5   8  -1     5752.26     5848.29    129.82 o 
   6   8  -1     1628.05     1661.58     60.31 o 
   7   8  -1     3739.06     3713.24     99.51 o 
   8   8  -1      299.33      316.20     35.16 o 
   9   8  -1      922.75      896.80     58.84 o 
  10   8  -1      157.21      109.02     27.47 o 
  11   8  -1       24.31        7.62     20.44 o 
  12   8  -1      352.99      315.23     45.16 o 
  13   8  -1      383.62      386.47     51.71 o 
  14   8  -1      360.54      349.08     51.42 o 
  15   8  -1      121.67       96.73     34.68 o 
  16   8  -1       41.18       33.02     28.45 o 
  17   8  -1      217.67      189.50     49.88 o 
  18   8  -1       33.82        6.68     35.07 o 
   0   9  -1     1090.87     1042.40     74.28 o 
   1   9  -1      173.25      163.34     24.95 o 
   2   9  -1       43.92       27.75     12.11 o 
   3   9  -1     2206.83     2290.75     70.36 o 
   4   9  -1      204.53      223.52     25.32 o 
   5   9  -1      668.53      665.21     38.74 o 
   6   9  -1      752.27      706.99     45.47 o 
   7   9  -1      605.66      604.79     44.89 o 
   8   9  -1      836.07      751.78     57.00 o 
   9   9  -1      522.30      570.43     46.62 o 
  10   9  -1     1680.51     1686.80     85.09 o 
  11   9  -1      638.85      655.89     57.19 o 
  12   9  -1        3.32      -13.56     19.54 o 
  13   9  -1      764.14      779.91     66.66 o 
  14   9  -1       76.41       65.91     31.79 o 
  15   9  -1        0.40      -15.35     26.33 o 
  16   9  -1      145.15      144.45     41.85 o 
  17   9  -1       11.34      -31.58     34.70 o 
  18   9  -1        1.31      -40.94     40.94 o 
   1  10  -1      704.77      685.72     45.31 o 
   2  10  -1      366.72      344.56     36.94 o 
   3  10  -1     1701.18     1676.91     72.50 o 
   4  10  -1      231.01      201.16     31.16 o 
   5  10  -1      826.90      774.96     44.52 o 
   6  10  -1      665.84      645.86     49.64 o 
   7  10  -1      215.45      200.83     33.33 o 
   8  10  -1      555.08      568.87     49.74 o 
   9  10  -1      531.97      500.49     45.05 o 
  10  10  -1      213.13      220.95     40.15 o 
  11  10  -1     1005.04     1052.32     73.00 o 
  12  10  -1      235.89      286.26     47.20 o 
  13  10  -1       31.38       45.00     29.89 o 
  14  10  -1       37.61       -6.91     31.09 o 
  15  10  -1      214.30       30.82     46.71 o 
  16  10  -1       16.89        4.78     34.48 o 
  17  10  -1      186.52      143.10     89.49 o 
   0  11  -1     5737.90     5854.52    231.43 o 
   1  11  -1       71.95       51.48     21.36 o 
   2  11  -1     1176.11     1184.31     64.05 o 
   3  11  -1      159.53      161.89     30.21 o 
   4  11  -1      654.90      625.57     49.28 o 
   5  11  -1       30.73       32.67     21.79 o 
   6  11  -1       64.11       41.67     27.41 o 
   7  11  -1      620.42      615.38     60.68 o 
   8  11  -1        0.20       23.87     27.71 o 
   9  11  -1       53.46       50.47     32.99 o 
  10  11  -1      215.84      193.99     42.59 o 
  11  11  -1       25.60       50.72     32.56 o 
  12  11  -1      475.62      448.29     85.43 o 
  13  11  -1       24.00      -26.93     26.93 o 
  14  11  -1      702.58      742.55    153.70 o 
  15  11  -1       36.07      -26.70     28.46 o 
  16  11  -1      144.40       31.10     43.37 o 
   1  12  -1      673.09      826.69     64.49 o 
   2  12  -1      494.84      536.32     52.26 o 
   3  12  -1      941.78     1006.96     64.55 o 
   4  12  -1      192.34      182.33     40.26 o 
   5  12  -1      221.27      250.77     47.63 o 
   6  12  -1      498.97      499.62     62.88 o 
   7  12  -1      103.77      109.91     37.73 o 
   8  12  -1      960.96     1015.92     75.46 o 
   9  12  -1       84.00       87.06     37.92 o 
  10  12  -1       37.92       52.02     35.46 o 
  11  12  -1       78.37       27.41     31.25 o 
  12  12  -1       79.71       -3.17     40.78 o 
  13  12  -1       23.21       23.39     27.20 o 
  14  12  -1      115.79       11.78     41.14 o 
  15  12  -1       25.69       29.03     69.58 o 
   0  13  -1       57.72       97.67     43.75 o 
   1  13  -1      271.43      237.13     41.37 o 
   2  13  -1       81.90      122.13     34.05 o 
   3  13  -1      325.39      320.76     46.70 o 
   4  13  -1      621.47      632.85    114.18 o 
   5  13  -1      159.39      164.63     45.54 o 
   6  13  -1      341.44      372.49     80.67 o 
   7  13  -1       15.46       16.98     30.52 o 
   8  13  -1       95.85       59.96     36.07 o 
   9  13  -1      302.49      250.11     61.54 o 
  10  13  -1      445.03      449.95     77.00 o 
  11  13  -1       89.96       97.12     70.83 o 
  12  13  -1      101.70      -14.54     29.05 o 
  13  13  -1       70.25       -9.87     33.77 o 
   1  14  -1       11.65      -18.02     27.37 o 
   2  14  -1      187.61      197.63     43.15 o 
   3  14  -1       56.99       44.18     37.75 o 
   4  14  -1       27.58        3.45     34.76 o 
   5  14  -1      232.51      264.55     56.93 o 
   6  14  -1       94.66       82.60     55.19 o 
   7  14  -1      792.63      941.29     96.36 o 
   8  14  -1        7.09       12.05     32.51 o 
   9  14  -1      446.59      577.97     87.76 o 
  10  14  -1       24.38       -1.96     38.50 o 
  11  14  -1       28.48       32.52     51.08 o 
   0  15  -1      118.48      206.10     66.04 o 
   1  15  -1      718.77      948.86     76.65 o 
   2  15  -1       77.15       81.32     56.04 o 
   3  15  -1       89.98      115.76     47.82 o 
   4  15  -1      215.97      206.63     55.28 o 
   5  15  -1        8.50      -12.77     34.49 o 
   6  15  -1       33.73        2.80     48.42 o 
   7  15  -1      218.61      138.45     82.87 o 
   8  15  -1       49.72       36.00     42.72 o 
   9  15  -1      187.92       67.40     50.89 o 
   1  16  -1       67.30       87.12     51.92 o 
   2  16  -1       51.81       62.15     46.79 o 
   3  16  -1       96.11      103.78     52.64 o 
   4  16  -1      248.83      278.37     66.04 o 
   5  16  -1       11.66       -7.86     49.32 o 
   6  16  -1      111.67       86.53     76.22 o 
   2   0   0    29654.48    27639.70    551.77 o 
   4   0   0    12017.34    12439.76    265.54 o 
   6   0   0     2970.13     3089.13     90.00 o 
   8   0   0     1006.73     1047.01     52.33 o 
  10   0   0     9457.20     9615.64    393.44 o 
  12   0   0     1240.70     1131.11     87.06 o 
  14   0   0      837.57      741.09     88.26 o 
  16   0   0     3325.60     3550.71    199.79 o 
  18   0   0      397.25      534.97    146.25 o 
  20   0   0      487.31      492.65    150.26 o 
   1   1   0       61.25       44.47      4.04 o 
   2   1   0        3.17        8.65      2.75 o 
   3   1   0     5915.13     6214.97    109.45 o 
   4   1   0      218.02      224.53     15.33 o 
   5   1   0       32.49       26.41      7.32 o 
   6   1   0      965.98      892.96     33.76 o 
   7   1   0      153.57      150.47     17.84 o 
   8   1   0     1470.93     1328.99     49.18 o 
   9   1   0      470.32      429.21     28.96 o 
  10   1   0     1244.66     1367.49     53.03 o 
  11   1   0     1099.21      974.01     58.39 o 
  12   1   0      584.96      537.04     43.51 o 
  13   1   0      348.34      296.33     37.77 o 
  14   1   0        1.79      -22.30     22.30 o 
  15   1   0     1144.06     1171.98     79.44 o 
  16   1   0       66.50       82.62     36.64 o 
  17   1   0      448.74      520.08     65.62 o 
  18   1   0     1659.68     2025.73    131.97 o 
  19   1   0      122.68      196.64     80.40 o 
  20   1   0      366.48      264.08     95.06 o 
  21   1   0       41.47      -36.05     72.07 o 
   0   2   0    11665.66    12077.41    249.60 o 
   1   2   0    12442.01    12509.25    198.73 o 
   2   2   0     1806.11     1847.25     35.89 o 
   3   2   0      205.82      187.77     12.18 o 
   4   2   0      538.12      523.11     22.20 o 
   5   2   0     3197.99     3114.66     70.41 o 
   6   2   0     7140.36     7161.46    137.89 o 
   7   2   0       27.20       15.99      8.85 o 
   8   2   0     3095.75     3166.72     81.42 o 
   9   2   0     1119.09     1069.28     44.83 o 
  10   2   0     6623.76     6747.68    147.86 o 
  11   2   0      955.76      910.89     45.63 o 
  12   2   0       87.66       80.41     17.73 o 
  13   2   0       94.59       82.55     21.63 o 
  14   2   0        1.15        4.95     25.52 o 
  15   2   0      824.95      824.23     68.84 o 
  16   2   0     1067.11     1147.72     80.42 o 
  17   2   0       77.35       28.73     42.96 o 
  18   2   0      120.22      115.34     70.21 o 
  19   2   0      254.08      214.04     75.36 o 
  20   2   0      228.10      148.59     81.32 o 
  21   2   0       38.12      -16.34     76.47 o 
   1   3   0     1218.14     1215.47     31.53 o 
   2   3   0    57967.13    56330.02    792.92 o 
   3   3   0        7.72       13.49      5.47 o 
   4   3   0       59.51       44.09      7.14 o 
   5   3   0    18176.10    18884.24    283.47 o 
   6   3   0       91.80       72.13      9.51 o 
   7   3   0    12987.95    13571.30    215.67 o 
   8   3   0      881.26      885.26     39.66 o 
   9   3   0     1812.25     1640.04     47.13 o 
  10   3   0      142.04      135.28     20.78 o 
  11   3   0        0.11        0.56     10.70 o 
  12   3   0     1206.33     1078.31     53.02 o 
  13   3   0     1069.69     1010.14     54.83 o 
  14   3   0      512.23      533.71     45.28 o 
  15   3   0       36.31       22.89     27.77 o 
  16   3   0       18.40       11.48     38.38 o 
  17   3   0       27.09       -7.27     36.27 o 
  18   3   0      302.74      478.79     89.91 o 
  19   3   0      502.30      612.53    105.59 o 
  20   3   0       59.83       47.84     77.20 o 
  21   3   0      280.57      321.01    103.87 o 
   0   4   0     4741.80     4968.46    148.97 o 
   1   4   0     3983.47     3848.67     91.39 o 
   2   4   0    16837.89    16820.39    273.74 o 
   3   4   0    11024.68    11353.94    193.79 o 
   4   4   0    13170.51    13608.66    213.60 o 
   5   4   0      589.84      588.06     22.83 o 
   6   4   0        5.55        6.36      8.85 o 
   7   4   0     2470.84     2614.74     71.06 o 
   8   4   0     1096.50     1003.25     34.30 o 
   9   4   0      451.98      397.82     29.33 o 
  10   4   0     1797.47     1846.33     64.95 o 
  11   4   0      231.12      213.98     26.76 o 
  12   4   0     1798.41     1782.81     69.86 o 
  13   4   0     1471.23     1532.34     68.83 o 
  14   4   0      257.32      244.17     34.98 o 
  15   4   0     1201.71     1270.56     76.29 o 
  16   4   0      120.22       95.80     40.70 o 
  17   4   0       17.82      -23.94     31.82 o 
  18   4   0        7.63      -16.90     53.35 o 
  19   4   0      450.79      401.93     91.89 o 
  20   4   0      206.89      176.96     80.35 o 
  21   4   0       88.66      168.03     87.92 o 
   1   5   0      759.06      742.12     32.79 o 
   2   5   0      271.71      346.39     37.15 o 
   3   5   0      677.04      676.50     28.26 o 
   4   5   0     1447.19     1338.88     42.22 o 
   5   5   0     2750.14     2835.74     76.39 o 
   6   5   0      712.57      641.66     25.81 o 
   7   5   0      306.19      324.42     18.85 o 
   8   5   0     1816.11     1857.09     68.75 o 
   9   5   0       32.51       33.22     12.45 o 
  10   5   0      314.86      286.32     28.83 o 
  11   5   0      371.19      342.45     33.27 o 
  12   5   0      159.32      214.36     29.75 o 
  13   5   0      826.27      835.61     59.56 o 
  14   5   0      991.19      983.73     66.99 o 
  15   5   0       20.20       11.66     23.19 o 
  16   5   0      473.88      506.89     56.40 o 
  17   5   0      589.19      749.61    102.06 o 
  18   5   0       19.30      -28.26     49.06 o 
  19   5   0      102.75       86.37     70.05 o 
  20   5   0      285.04      240.29     89.14 o 
   0   6   0    11700.31    11863.87    328.68 o 
   1   6   0     2352.49     2362.87     69.85 o 
   2   6   0     9867.31    10156.18    204.09 o 
   3   6   0      719.03      707.39     36.96 o 
   4   6   0      968.38     1007.61     37.77 o 
   5   6   0       54.37       33.51     11.27 o 
   6   6   0      210.53      193.22     19.70 o 
   7   6   0      881.49      890.96     36.24 o 
   8   6   0      236.14      198.76     22.21 o 
   9   6   0      233.57      229.40     30.05 o 
  10   6   0      116.13      137.17     27.53 o 
  11   6   0       14.77       15.47     16.07 o 
  12   6   0     2808.26     2886.44    109.54 o 
  13   6   0      624.13      619.13     55.28 o 
  14   6   0     4472.27     4682.11    153.52 o 
  15   6   0      712.22      776.30     64.50 o 
  16   6   0       84.82       47.54     36.89 o 
  17   6   0        9.38      -25.84     29.62 o 
  18   6   0       87.73       90.13     63.92 o 
  19   6   0       23.13        8.20     61.86 o 
  20   6   0       29.58      -46.25    111.09 o 
   1   7   0      232.60      238.15     23.47 o 
   2   7   0     2159.07     2028.99     66.86 o 
   3   7   0      855.52      768.94     39.76 o 
   4   7   0     2608.28     2688.73     80.42 o 
   5   7   0     7837.61     8281.67    163.30 o 
   6   7   0     4259.48     4184.71    101.26 o 
   7   7   0      395.63      367.72     25.16 o 
   8   7   0      162.06      147.87     23.14 o 
   9   7   0        8.13        4.47     14.93 o 
  10   7   0        0.55       -6.40     15.12 o 
  11   7   0      103.08       77.48     25.49 o 
  12   7   0      335.81      265.03     40.07 o 
  13   7   0      115.35       93.11     30.14 o 
  14   7   0      828.84      800.15     65.00 o 
  15   7   0      307.38      421.07     62.16 o 
  16   7   0       43.01      -17.34     29.93 o 
  17   7   0      408.27      432.86     67.82 o 
  18   7   0        7.63      -25.27     55.20 o 
  19   7   0       36.68       33.77     68.32 o 
   0   8   0       29.68       14.72     16.12 o 
   1   8   0      118.80      122.68     20.57 o 
   2   8   0       84.13       84.00     17.63 o 
   3   8   0      369.01      327.36     30.31 o 
   4   8   0      146.99      124.77     20.31 o 
   5   8   0      346.87      307.79     29.73 o 
   6   8   0        2.75        0.71      9.42 o 
   7   8   0      205.34      195.88     27.27 o 
   8   8   0      186.95      198.95     27.94 o 
   9   8   0     1160.54     1128.67     64.72 o 
  10   8   0        0.13        6.97     18.74 o 
  11   8   0     3088.98     3408.49    164.37 o 
  12   8   0       77.18       63.98     29.53 o 
  13   8   0     1272.50     1124.78    101.99 o 
  14   8   0       66.14       33.59     28.42 o 
  15   8   0        0.97        4.79     29.35 o 
  16   8   0       10.77      -23.98     28.47 o 
  17   8   0       11.27       24.74     35.20 o 
  18   8   0       20.18        0.69     35.56 o 
  19   8   0        0.86      -40.82     61.45 o 
   1   9   0       11.77       11.13     11.86 o 
   2   9   0      341.52      363.48     31.50 o 
   3   9   0      420.56      383.77     35.18 o 
   4   9   0      837.56      821.64     46.91 o 
   5   9   0     2801.96     2904.40     93.40 o 
   6   9   0       69.29       58.86     24.50 o 
   7   9   0     3781.19     4025.37    139.77 o 
   8   9   0      511.17      499.09     48.27 o 
   9   9   0     2689.11     2706.16    106.13 o 
  10   9   0       13.00       10.64     23.42 o 
  11   9   0       85.72       90.53     35.20 o 
  12   9   0      552.04      500.58     70.03 o 
  13   9   0      125.54       99.92     37.91 o 
  14   9   0      120.81       80.41     54.82 o 
  15   9   0      147.51      201.11     52.20 o 
  16   9   0      227.22      248.45     56.85 o 
  17   9   0      150.03      146.27     53.07 o 
  18   9   0        0.60       22.86     45.94 o 
   0  10   0     1463.59     1502.24     94.89 o 
   1  10   0      101.45       87.93     21.99 o 
   2  10   0      729.40      680.34     49.41 o 
   3  10   0        1.05        5.46     15.23 o 
   4  10   0       78.93       59.92     20.01 o 
   5  10   0      553.06      521.88     42.47 o 
   6  10   0      188.80      130.05     33.62 o 
   7  10   0      383.79      352.78     47.08 o 
   8  10   0      291.37      283.03     44.74 o 
   9  10   0       19.43       17.90     22.69 o 
  10  10   0     1141.46     1148.86     84.75 o 
  11  10   0      104.80       51.97     31.83 o 
  12  10   0      247.24      197.17     46.75 o 
  13  10   0      541.31      636.70     76.80 o 
  14  10   0      238.95      189.99     47.69 o 
  15  10   0      384.87      384.77     85.56 o 
  16  10   0      110.74       38.46     32.67 o 
  17  10   0      269.37      230.14     63.78 o 
   1  11   0      149.83      151.03     29.97 o 
   2  11   0      797.27      833.37     88.01 o 
   3  11   0        0.87      -10.57     17.64 o 
   4  11   0      709.09      733.55     51.82 o 
   5  11   0      154.19      179.55     40.36 o 
   6  11   0       86.37       86.50     32.28 o 
   7  11   0       98.02       94.05     31.91 o 
   8  11   0      153.26      160.17     38.00 o 
   9  11   0      520.65      500.38     58.09 o 
  10  11   0       54.04      103.40     39.12 o 
  11  11   0      601.47      580.35     70.43 o 
  12  11   0       35.36       36.02     30.55 o 
  13  11   0        2.19       13.84     30.64 o 
  14  11   0        0.86      -15.77     29.80 o 
  15  11   0       77.87       58.10     37.84 o 
  16  11   0      186.41       97.92     67.12 o 
   0  12   0     1045.23     1178.80     98.45 o 
   1  12   0      300.12      347.98     44.97 o 
   2  12   0      182.55      205.07     34.60 o 
   3  12   0       29.09       49.01     23.66 o 
   4  12   0       99.70      105.01     35.73 o 
   5  12   0      224.14      218.68     45.53 o 
   6  12   0       53.29       44.26     31.50 o 
   7  12   0       42.20       22.00     29.70 o 
   8  12   0      143.25       72.32     37.02 o 
   9  12   0      111.58       83.09     35.95 o 
  10  12   0      370.94      396.81     71.55 o 
  11  12   0       26.66       15.74     35.70 o 
  12  12   0      259.34       59.11     98.98 o 
  13  12   0      364.02       39.74    108.98 o 
  14  12   0      136.42       11.72     33.80 o 
  15  12   0      372.53      567.49    152.67 o 
   1  13   0      233.02      268.52     44.29 o 
   2  13   0       93.26      102.91     33.37 o 
   3  13   0      538.49      590.90     71.17 o 
   4  13   0       49.47       68.95     35.72 o 
   5  13   0      439.51      421.36     63.06 o 
   6  13   0      551.58      587.89     73.34 o 
   7  13   0      534.72      613.91     79.80 o 
   8  13   0      859.21     1046.17     81.24 o 
   9  13   0      205.44      144.48     60.81 o 
  10  13   0       45.86        6.18     31.83 o 
  11  13   0       21.83      -36.31     36.31 o 
  12  13   0      391.65       54.49    110.44 o 
  13  13   0       90.80       15.90     31.47 o 
   0  14   0      187.05      228.07     62.18 o 
   1  14   0      156.06      150.75     39.48 o 
   2  14   0        3.71        8.84     32.04 o 
   3  14   0        8.15      -14.47     31.23 o 
   4  14   0       14.28       19.38     35.03 o 
   5  14   0       44.34       90.11     41.79 o 
   6  14   0       90.65       50.68     50.58 o 
   7  14   0       77.65       43.89     38.33 o 
   8  14   0       20.66      -28.81     28.81 o 
   9  14   0      681.80      692.28    120.58 o 
  10  14   0        2.97      -11.02     37.70 o 
  11  14   0      287.47      113.11     90.58 o 
   1  15   0        0.30      -28.71     35.52 o 
   2  15   0      106.08       97.02     43.70 o 
   3  15   0      190.84      146.80     64.86 o 
   4  15   0       19.10       -5.39     38.26 o 
   5  15   0      228.85      121.31     62.66 o 
   6  15   0      651.99      731.96    163.03 o 
   7  15   0      419.15      300.79    116.89 o 
   8  15   0      178.31       73.53     46.71 o 
   9  15   0      405.55      204.27     83.71 o 
   0  16   0      303.92      339.69    119.40 o 
   1  16   0      585.33      713.81     87.32 o 
   2  16   0       99.81       31.68     44.12 o 
   3  16   0       37.96       27.27     52.15 o 
   4  16   0        7.43       46.93     44.70 o 
   5  16   0      153.73       97.32     64.93 o 
   6  16   0      210.03      132.19    170.53 o 
   4   0   1     7108.24     6818.66    265.82 o 
   6   0   1      157.81      170.82     39.17 o 
   8   0   1      284.09      257.93     43.30 o 
  10   0   1     2285.85     2127.38    113.87 o 
  12   0   1     2292.61     2140.84    168.01 o 
  14   0   1      349.78      527.01    116.71 o 
  16   0   1     2538.05     2487.06    228.77 o 
  18   0   1     2231.36     2598.67    248.07 o 
  20   0   1      190.42      159.88    117.16 o 
   0   1   1    23829.57    23984.97    857.94 o 
   1   1   1     3995.25     4035.95    147.86 o 
   2   1   1     4524.27     4551.90    173.51 o 
   3   1   1     3185.71     3102.65    127.36 o 
   4   1   1     1430.66     1512.85     58.42 o 
   5   1   1     2569.39     2590.56     89.63 o 
   6   1   1     4920.89     5106.99    131.75 o 
   7   1   1     3074.93     3304.92    101.50 o 
   8   1   1     2975.59     3136.57     92.77 o 
   9   1   1      179.51      235.62     30.10 o 
  10   1   1     6372.94     6502.14    162.75 o 
  11   1   1        8.37       11.84     16.69 o 
  12   1   1      641.25      610.54     53.34 o 
  13   1   1      483.23      453.41     68.46 o 
  14   1   1      266.46      165.89     56.86 o 
  15   1   1     1217.07     1368.27    119.20 o 
  16   1   1      711.39      765.97     98.88 o 
  17   1   1       26.73        2.65     50.82 o 
  18   1   1      260.12      229.28     80.77 o 
  19   1   1      313.10      291.26     82.65 o 
  20   1   1      153.45      155.32     77.73 o 
  21   1   1       82.22      126.95     84.60 o 
   1   2   1     1156.61     1135.55     38.03 o 
   2   2   1     6675.62     6715.65    201.97 o 
   3   2   1    12075.79    12486.57    231.13 o 
   4   2   1      343.04      301.55     22.77 o 
   5   2   1     6765.02     6798.59    155.97 o 
   6   2   1     1476.88     1391.24     49.17 o 
   7   2   1     7115.98     7258.61    158.55 o 
   8   2   1     4791.80     4562.80    114.01 o 
   9   2   1     4259.96     4431.66    117.94 o 
  10   2   1       43.11       53.86     19.23 o 
  11   2   1      392.62      357.76     44.47 o 
  12   2   1     1783.04     1703.26     86.24 o 
  13   2   1      401.96      425.48     62.95 o 
  14   2   1       94.29       61.10     43.07 o 
  15   2   1      654.88      644.00     88.83 o 
  16   2   1       31.48       45.78     51.21 o 
  17   2   1      222.15      169.27     67.89 o 
  18   2   1      153.20      134.67     71.30 o 
  19   2   1      354.88      423.29     91.79 o 
  20   2   1      103.87      148.74     78.51 o 
  21   2   1      140.55      149.25    111.27 o 
   0   3   1     5547.03     5621.84    156.09 o 
   1   3   1    15517.26    15971.64    274.81 o 
   2   3   1     5182.08     5212.36    105.58 o 
   3   3   1      189.88      171.16     23.23 o 
   4   3   1     1052.53      966.98     52.40 o 
   5   3   1     1963.58     1871.28     64.78 o 
   6   3   1      194.08      199.39     32.87 o 
   7   3   1      257.65      234.45     24.71 o 
   8   3   1      548.64      577.40     35.98 o 
   9   3   1     7864.41     7832.02    181.20 o 
  10   3   1     1003.87      996.07     51.06 o 
  11   3   1     3282.73     3451.43    105.85 o 
  12   3   1      320.68      344.38     53.53 o 
  13   3   1      111.51       85.17     36.15 o 
  14   3   1      823.42      689.51     83.40 o 
  15   3   1      292.29      306.80     66.79 o 
  16   3   1      283.32      302.09     72.05 o 
  17   3   1      131.75      160.03     88.30 o 
  18   3   1       13.70       21.91     56.43 o 
  19   3   1       13.72      -43.95     57.49 o 
  20   3   1      110.50      108.95     78.03 o 
  21   3   1      104.13       56.04     85.58 o 
   1   4   1     8134.99     8324.16    165.38 o 
   2   4   1     9067.46     9338.32    180.60 o 
   3   4   1    10866.09    11037.89    209.10 o 
   4   4   1      915.78      875.48     46.35 o 
   5   4   1     8415.96     8406.75    179.30 o 
   6   4   1     4998.70     5011.57    136.56 o 
   7   4   1      885.84      954.14     50.17 o 
   8   4   1     2163.76     2099.65     83.41 o 
   9   4   1      515.80      482.29     40.54 o 
  10   4   1      393.32      408.42     40.81 o 
  11   4   1      218.21      215.95     34.63 o 
  12   4   1       97.11      112.62     33.86 o 
  13   4   1       10.48       -0.16     33.47 o 
  14   4   1      649.43      577.51     78.27 o 
  15   4   1      111.11       85.34     52.15 o 
  16   4   1       78.52       58.88     48.80 o 
  17   4   1      752.78      965.68    112.14 o 
  18   4   1      111.96       79.11     75.07 o 
  19   4   1      340.12      546.44    102.22 o 
  20   4   1      490.25      602.20    110.70 o 
   0   5   1     6252.13     6506.44    187.58 o 
   1   5   1     3469.83     3384.83     83.89 o 
   2   5   1     6279.02     5989.18    130.68 o 
   3   5   1       12.28        7.76      7.04 o 
   4   5   1     2037.55     1978.22     58.08 o 
   5   5   1      951.91      957.96     33.04 o 
   6   5   1      834.96      784.45     40.30 o 
   7   5   1      119.03      103.24     25.46 o 
   8   5   1      850.56      833.73     51.75 o 
   9   5   1      226.54      203.88     31.64 o 
  10   5   1      709.83      665.50     50.33 o 
  11   5   1      202.11      152.16     30.86 o 
  12   5   1     2444.20     2596.82    109.38 o 
  13   5   1      406.92      353.96     51.06 o 
  14   5   1     1926.86     1931.77    104.43 o 
  15   5   1      535.14      507.44     79.96 o 
  16   5   1      155.27      156.97     60.80 o 
  17   5   1       31.37      -23.42     52.13 o 
  18   5   1       58.44       55.57     59.08 o 
  19   5   1      264.08      299.01     90.55 o 
  20   5   1      192.17      293.07     91.98 o 
   1   6   1      346.57      386.28     26.51 o 
   2   6   1     5287.48     5380.37    124.78 o 
   3   6   1      810.24      801.78     37.42 o 
   4   6   1     4853.59     4825.92    113.61 o 
   5   6   1     2264.30     2200.99     75.24 o 
   6   6   1      791.43      721.62     30.07 o 
   7   6   1      338.14      305.03     30.96 o 
   8   6   1      249.40      268.45     35.74 o 
   9   6   1      366.51      336.14     41.13 o 
  10   6   1     1530.81     1536.07     80.08 o 
  11   6   1     1029.99      930.19     65.68 o 
  12   6   1      596.57      615.65     58.35 o 
  13   6   1      113.62      118.52     34.89 o 
  14   6   1     1184.08     1168.48     85.30 o 
  15   6   1      563.49      469.19     80.72 o 
  16   6   1     1009.36     1164.16    164.92 o 
  17   6   1       44.21       29.17     52.05 o 
  18   6   1      404.95      438.53     90.44 o 
  19   6   1       27.24       35.32     65.64 o 
  20   6   1      364.41      400.43    102.67 o 
   0   7   1     2136.94     2137.59     98.99 o 
   1   7   1     1688.27     1639.32     58.76 o 
   2   7   1     2048.11     1947.21     66.84 o 
   3   7   1      239.79      226.43     23.90 o 
   4   7   1     5523.13     5657.85    187.05 o 
   5   7   1       84.33       64.89     14.68 o 
   6   7   1     1415.70     1368.36     51.56 o 
   7   7   1      518.77      470.02     37.17 o 
   8   7   1      625.74      588.37     48.43 o 
   9   7   1      175.83      174.54     33.39 o 
  10   7   1      900.82      794.23     60.91 o 
  11   7   1      219.11      265.25     44.16 o 
  12   7   1      715.50      786.82     68.14 o 
  13   7   1     1403.08     1384.80    107.28 o 
  14   7   1      487.85      457.51     98.65 o 
  15   7   1      258.65      248.45     51.38 o 
  16   7   1       64.84       43.06     51.89 o 
  17   7   1        5.24       19.97     51.37 o 
  18   7   1       14.06       34.21     60.42 o 
  19   7   1       78.51      161.52     76.16 o 
   1   8   1       81.98       72.72     16.42 o 
   2   8   1     1731.65     1719.71     70.16 o 
   3   8   1      299.66      288.23     27.64 o 
   4   8   1     1362.85     1285.05     55.39 o 
   5   8   1     5737.16     5846.00    174.12 o 
   6   8   1     1721.83     1724.94     64.15 o 
   7   8   1     3623.91     3497.73    127.23 o 
   8   8   1      276.50      270.31     36.15 o 
   9   8   1      809.10      757.41     60.74 o 
  10   8   1      169.43      130.33     34.61 o 
  11   8   1       27.47       38.54     27.37 o 
  12   8   1      359.05      341.13     53.28 o 
  13   8   1      398.63      421.03     59.90 o 
  14   8   1      368.28      415.07     60.94 o 
  15   8   1       98.33      106.07     40.90 o 
  16   8   1       44.93        4.30     34.91 o 
  17   8   1      158.71       95.80     69.09 o 
  18   8   1       31.57       96.14     67.94 o 
   0   9   1     1136.29     1194.15    126.73 o 
   1   9   1      230.99      227.91     28.56 o 
   2   9   1       53.14       52.45     16.70 o 
   3   9   1     2125.59     2261.96     80.16 o 
   4   9   1      208.60      166.92     25.19 o 
   5   9   1      630.26      559.89     39.79 o 
   6   9   1      760.11      771.16     74.97 o 
   7   9   1      611.60      697.29     84.94 o 
   8   9   1      841.01      945.05     75.36 o 
   9   9   1      491.65      460.57     50.98 o 
  10   9   1     1710.47     1779.34     99.25 o 
  11   9   1      605.39      527.84     61.33 o 
  12   9   1        2.58        5.45     25.99 o 
  13   9   1      792.89      894.42     80.98 o 
  14   9   1       73.87       55.03     32.54 o 
  15   9   1        2.31      -30.49     30.49 o 
  16   9   1      154.26      101.54     67.31 o 
  17   9   1       15.78      -16.94     58.16 o 
  18   9   1        1.07      -13.92     79.71 o 
   1  10   1      677.06      672.90     45.60 o 
   2  10   1      387.17      337.98     34.60 o 
   3  10   1     1692.70     1739.17     73.28 o 
   4  10   1      214.14      247.28     33.62 o 
   5  10   1      945.20      918.31     68.26 o 
   6  10   1      733.89      670.22     75.60 o 
   7  10   1      173.14      184.02     37.41 o 
   8  10   1      598.46      681.38     57.71 o 
   9  10   1      481.02      434.84     52.31 o 
  10  10   1      191.22      147.98     42.02 o 
  11  10   1     1015.64     1079.93     85.54 o 
  12  10   1      238.22      191.42     49.12 o 
  13  10   1       32.74       49.06     33.89 o 
  14  10   1       28.52       -3.19     34.52 o 
  15  10   1      223.14      103.17    109.27 o 
  16  10   1        6.35        7.58     38.80 o 
  17  10   1      156.30      265.13    112.75 o 
   0  11   1     5903.65     6488.04    287.41 o 
   1  11   1       73.86       50.93     20.71 o 
   2  11   1     1090.05     1051.35     60.67 o 
   3  11   1      159.03      139.76     29.41 o 
   4  11   1      608.28      595.86     48.20 o 
   5  11   1       30.60       22.36     25.59 o 
   6  11   1       58.12       62.55     38.52 o 
   7  11   1      619.48      607.10     56.37 o 
   8  11   1        1.49       15.78     27.20 o 
   9  11   1       53.25       26.14     31.45 o 
  10  11   1      253.16      211.04     52.11 o 
  11  11   1       20.40       14.93     31.46 o 
  12  11   1      487.99      373.10     79.60 o 
  13  11   1       25.23       15.89     27.13 o 
  14  11   1      698.07      737.07    111.95 o 
  15  11   1       32.95       -4.34     35.11 o 
  16  11   1      148.63       41.35     45.53 o 
   1  12   1      662.74      723.06     56.38 o 
   2  12   1      515.44      646.98     53.11 o 
   3  12   1      916.01      983.71     62.06 o 
   4  12   1      223.82      240.11     47.51 o 
   5  12   1      199.82      153.84     41.63 o 
   6  12   1      567.21      506.49     65.39 o 
   7  12   1      116.76      154.28     40.03 o 
   8  12   1     1031.78      998.33     75.61 o 
   9  12   1       95.23       76.01     36.70 o 
  10  12   1       55.44       61.96     37.91 o 
  11  12   1       69.94       98.00     46.49 o 
  12  12   1       77.69       44.71     28.32 o 
  13  12   1       23.73       14.55     32.44 o 
  14  12   1      117.89       51.83     35.79 o 
  15  12   1       24.95       43.98     96.83 o 
   0  13   1       58.77       95.25     42.98 o 
   1  13   1      290.28      337.41     47.47 o 
   2  13   1       64.56       64.92     29.93 o 
   3  13   1      282.42      294.37     56.29 o 
   4  13   1      606.52      662.68     73.63 o 
   5  13   1      158.77      145.03     41.88 o 
   6  13   1      336.72      392.18    128.36 o 
   7  13   1       12.43       34.45     33.87 o 
   8  13   1      105.72      111.13     43.59 o 
   9  13   1      328.97      178.70     84.25 o 
  10  13   1      437.98      495.60     79.55 o 
  11  13   1      105.63       85.40     46.07 o 
  12  13   1       84.20       64.51     52.11 o 
  13  13   1       59.97       59.85     35.60 o 
   1  14   1       16.11       36.53     31.50 o 
   2  14   1      192.17      197.33     50.79 o 
   3  14   1       40.04      -10.30     34.43 o 
   4  14   1       29.62       74.49     41.63 o 
   5  14   1      202.35      239.17     59.93 o 
   6  14   1       95.72       83.24     48.00 o 
   7  14   1      811.66      910.78    138.00 o 
   8  14   1        7.08      -32.65     32.67 o 
   9  14   1      452.37      254.08     99.34 o 
  10  14   1       25.32       -1.53     38.36 o 
  11  14   1       26.97       23.69     44.64 o 
   0  15   1      107.23       85.72     50.55 o 
   1  15   1      715.25      653.79    140.01 o 
   2  15   1       71.66       46.84     37.48 o 
   3  15   1       66.50       45.02     40.76 o 
   4  15   1      212.05      124.22     56.54 o 
   5  15   1        9.79      -15.53     36.31 o 
   6  15   1       31.38       80.92     51.82 o 
   7  15   1      208.40      159.70     58.85 o 
   8  15   1       51.26       28.53     43.24 o 
   9  15   1      187.88       84.28     46.16 o 
   1  16   1       68.25       16.01     48.64 o 
   2  16   1       51.27       49.56     59.48 o 
   3  16   1       90.62       55.63     43.31 o 
   4  16   1      250.35      196.41    137.68 o 
   5  16   1       11.02      -23.53     45.14 o 
   6  16   1      135.13      -64.19     64.19 o 
   4   0   2     2500.24     2542.72    111.72 o 
   6   0   2     3825.65     3839.25    180.27 o 
   8   0   2      140.23      139.44     41.80 o 
  10   0   2     1836.39     2109.28    142.25 o 
  12   0   2      879.81      843.56    102.27 o 
  14   0   2     3615.05     3961.28    256.20 o 
  16   0   2      589.86      550.20    117.85 o 
  18   0   2      169.14       42.72     86.41 o 
  20   0   2      405.99      551.00    142.42 o 
   1   1   2     5835.33     6011.75    224.36 o 
   2   1   2     9369.85     9837.71    333.62 o 
   3   1   2     5307.45     5256.83    195.33 o 
   4   1   2     4045.89     4074.43    168.53 o 
   5   1   2     2169.54     2221.57    126.18 o 
   6   1   2     3885.56     3871.72    122.38 o 
   7   1   2       24.33       50.00     27.32 o 
   8   1   2     2445.72     2332.42    108.77 o 
   9   1   2      250.90      260.60     78.45 o 
  10   1   2     1309.07     1338.12     80.72 o 
  11   1   2     1370.87     1510.68     97.72 o 
  12   1   2     1049.95      981.65     85.04 o 
  13   1   2       19.98       20.95     25.89 o 
  14   1   2     1240.36     1272.53    102.72 o 
  15   1   2      748.51      680.87     87.56 o 
  16   1   2      618.79      623.39     89.47 o 
  17   1   2      793.89      891.97    105.01 o 
  18   1   2      550.60      573.46     96.09 o 
  19   1   2       52.01       89.53     64.31 o 
  20   1   2      388.39      418.39    112.38 o 
  21   1   2        1.15      -69.86     69.86 o 
   0   2   2     9839.24    10028.51    372.56 o 
   1   2   2     3017.65     3002.21     97.48 o 
   2   2   2      878.93      905.01     59.78 o 
   3   2   2     4424.83     4354.91    186.68 o 
   4   2   2     4631.99     4766.13    196.25 o 
   5   2   2      413.73      453.63     33.02 o 
   6   2   2     1850.73     1879.49     77.62 o 
   7   2   2      663.31      752.65    108.37 o 
   8   2   2      664.36      678.18     51.54 o 
   9   2   2     2517.98     2552.17    121.46 o 
  10   2   2     2174.59     2008.47     99.20 o 
  11   2   2     2454.97     2501.36    117.03 o 
  12   2   2      873.04      720.53     69.03 o 
  13   2   2     1659.38     1703.53    105.29 o 
  14   2   2      400.88      449.61     68.25 o 
  15   2   2      387.42      352.31     69.47 o 
  16   2   2      404.08      451.94    137.06 o 
  17   2   2       82.08      111.24     67.23 o 
  18   2   2      167.51      255.20     76.31 o 
  19   2   2        0.02      -22.70     58.72 o 
  20   2   2      177.80      138.19     79.42 o 
  21   2   2      200.32      246.68     93.72 o 
   1   3   2     6653.44     6687.87    228.29 o 
   2   3   2     1028.99     1005.95     50.85 o 
   3   3   2      448.19      457.26     50.34 o 
   4   3   2     2495.89     2478.46     87.85 o 
   5   3   2     9886.19    10013.99    271.98 o 
   6   3   2     1278.97     1295.88     73.61 o 
   7   3   2     6904.56     6872.83    203.55 o 
   8   3   2     2601.68     2689.67    108.47 o 
   9   3   2     2839.04     2834.16    116.38 o 
  10   3   2       38.81       13.83     22.12 o 
  11   3   2      136.21      160.31     34.22 o 
  12   3   2       89.81      129.99     36.97 o 
  13   3   2      751.08      893.08    147.97 o 
  14   3   2       90.27       98.08     44.68 o 
  15   3   2      841.80      841.77     94.66 o 
  16   3   2       81.52      117.41     54.70 o 
  17   3   2      142.15      104.68     67.06 o 
  18   3   2      305.51      245.25     77.95 o 
  19   3   2      549.60      676.69    110.58 o 
  20   3   2      110.76      188.47     86.04 o 
  21   3   2      420.13      521.28    153.24 o 
   0   4   2     8149.40     8496.57    329.84 o 
   1   4   2     6192.22     5905.85    144.98 o 
   2   4   2     1585.59     1471.53     56.06 o 
   3   4   2     2229.67     2226.05     95.11 o 
   4   4   2     1503.30     1372.07     62.47 o 
   5   4   2      520.63      484.15     28.60 o 
   6   4   2     1819.19     1815.00     99.18 o 
   7   4   2      951.63      933.78     50.09 o 
   8   4   2     1788.41     1740.88     86.50 o 
   9   4   2      251.99      249.16     38.81 o 
  10   4   2     3305.73     3382.42    139.36 o 
  11   4   2     1373.42     1438.84     88.81 o 
  12   4   2      644.27      611.08     65.22 o 
  13   4   2     2239.61     2145.96    123.87 o 
  14   4   2      879.10      869.78     92.78 o 
  15   4   2      521.06      546.10     81.00 o 
  16   4   2      204.80      176.46     60.80 o 
  17   4   2      104.42       44.46     71.15 o 
  18   4   2      187.54      253.01     85.32 o 
  19   4   2      169.28      176.00     75.84 o 
  20   4   2       59.36       42.72     94.26 o 
   1   5   2      984.15      939.49     45.60 o 
   2   5   2     3740.06     3637.71    108.50 o 
   3   5   2     2417.78     2439.06     83.97 o 
   4   5   2     7507.15     7649.36    232.56 o 
   5   5   2     1282.57     1313.10     50.68 o 
   6   5   2     1183.02     1095.06     47.74 o 
   7   5   2      310.58      313.14     43.67 o 
   8   5   2     1717.64     1678.39    135.72 o 
   9   5   2      311.91      299.40     37.34 o 
  10   5   2      459.50      416.02     50.11 o 
  11   5   2      628.44      566.80     87.07 o 
  12   5   2      526.39      540.66     68.08 o 
  13   5   2        1.28       -4.86     31.05 o 
  14   5   2      376.43      378.05     69.17 o 
  15   5   2      251.98      268.44     62.77 o 
  16   5   2     1294.42     1422.47    122.03 o 
  17   5   2      165.37      162.58     64.07 o 
  18   5   2      893.05     1001.37    118.09 o 
  19   5   2       60.11       56.58     87.67 o 
  20   5   2      328.92      304.36    124.21 o 
   0   6   2     5609.74     5391.68    177.85 o 
   1   6   2     2762.00     2647.79     76.37 o 
   2   6   2     4395.68     4407.52    108.24 o 
   3   6   2     2663.19     2596.93     92.44 o 
   4   6   2      777.02      702.84     45.44 o 
   5   6   2      975.70      936.63     65.50 o 
   6   6   2     1631.40     1550.97     60.84 o 
   7   6   2      115.76      123.65     24.14 o 
   8   6   2      292.83      311.21     37.34 o 
   9   6   2        1.67      -13.83     14.20 o 
  10   6   2      221.55      218.83     36.59 o 
  11   6   2      113.90       86.73     27.42 o 
  12   6   2      840.00      873.99     78.57 o 
  13   6   2      128.69       59.69     45.02 o 
  14   6   2     1191.76     1224.14    116.68 o 
  15   6   2      228.90      240.05     62.58 o 
  16   6   2      267.43      237.46     66.13 o 
  17   6   2      101.58      110.24     63.15 o 
  18   6   2       59.13      104.19     66.87 o 
  19   6   2       87.25       55.49     91.74 o 
   1   7   2     1553.44     1612.98     59.29 o 
   2   7   2      657.20      639.78     36.41 o 
   3   7   2     2631.09     2540.16     78.65 o 
   4   7   2     2503.06     2435.38     93.71 o 
   5   7   2      545.00      525.48     50.71 o 
   6   7   2     3011.32     3112.60    139.47 o 
   7   7   2        0.37       -6.92     11.92 o 
   8   7   2     1401.66     1551.83     76.91 o 
   9   7   2      218.79      196.44     33.78 o 
  10   7   2       63.81       59.43     26.75 o 
  11   7   2      284.40      273.44     44.16 o 
  12   7   2     1095.72     1125.56     78.33 o 
  13   7   2        0.47      -23.55     36.93 o 
  14   7   2      473.99      479.87     83.72 o 
  15   7   2      145.09      162.23     58.78 o 
  16   7   2       63.69       47.11     53.90 o 
  17   7   2      257.79      220.89     75.68 o 
  18   7   2      133.64       62.70     87.61 o 
  19   7   2      287.80      421.58    131.02 o 
   0   8   2      154.05      148.85     34.65 o 
   1   8   2      513.66      549.19     47.07 o 
   2   8   2      315.85      307.16     29.46 o 
   3   8   2     1735.84     1784.28     66.25 o 
   4   8   2      561.37      514.44     35.37 o 
   5   8   2     1011.43      912.24     60.03 o 
   6   8   2      452.28      454.62     44.27 o 
   7   8   2      165.03      139.27     25.41 o 
   8   8   2       11.45       -4.05     17.31 o 
   9   8   2     1596.79     1608.85     84.70 o 
  10   8   2      565.31      605.30     57.19 o 
  11   8   2      766.15      774.05     70.75 o 
  12   8   2       17.39       -3.16     23.87 o 
  13   8   2      137.07      171.68     56.05 o 
  14   8   2       11.39       21.88     46.25 o 
  15   8   2      102.03       98.47     55.70 o 
  16   8   2      167.73      226.48     95.17 o 
  17   8   2      128.72       99.18     91.45 o 
  18   8   2       50.84       18.95     90.99 o 
   1   9   2      585.32      573.19     39.48 o 
   2   9   2       30.43       19.96     13.91 o 
   3   9   2      567.18      545.80     39.61 o 
   4   9   2      109.11       93.51     20.74 o 
   5   9   2     1124.59     1082.63     86.08 o 
   6   9   2     1077.33     1013.98     87.76 o 
   7   9   2     1619.69     1722.26     77.29 o 
   8   9   2      575.17      525.01     46.95 o 
   9   9   2      316.40      338.72     48.23 o 
  10   9   2       53.01       47.47     27.85 o 
  11   9   2      167.45      149.17     38.33 o 
  12   9   2      223.01      228.75     46.89 o 
  13   9   2       47.07       25.94     35.65 o 
  14   9   2      171.68      119.42     58.62 o 
  15   9   2       66.72       68.32     75.53 o 
  16   9   2       26.48       34.19     76.39 o 
  17   9   2       93.66      168.59     95.98 o 
   0  10   2     1189.84     1184.30    109.38 o 
   1  10   2     2403.77     2476.29     89.80 o 
   2  10   2      527.57      558.68     43.31 o 
   3  10   2      338.39      393.71     38.42 o 
   4  10   2      496.93      513.58     43.53 o 
   5  10   2      261.76      207.82     41.52 o 
   6  10   2      404.50      351.37     64.96 o 
   7  10   2      200.71      240.14     39.70 o 
   8  10   2      274.95      238.73     40.94 o 
   9  10   2       34.39       39.60     30.16 o 
  10  10   2      807.82      888.81     90.51 o 
  11  10   2       61.44       58.40     29.71 o 
  12  10   2      211.38      241.05     51.22 o 
  13  10   2      540.34      461.43     68.15 o 
  14  10   2      302.38      419.75    111.21 o 
  15  10   2      218.35      224.42    106.86 o 
  16  10   2      193.13       63.33     95.52 o 
  17  10   2        3.16       70.09     93.05 o 
   1  11   2       19.45       12.65     18.79 o 
   2  11   2     1184.49     1275.55     67.31 o 
   3  11   2       13.82       10.02     16.90 o 
   4  11   2     1831.40     1930.77    101.65 o 
   5  11   2      165.85      225.88     45.63 o 
   6  11   2      344.22      410.82     73.05 o 
   7  11   2      103.36      120.80     37.03 o 
   8  11   2      165.89      166.36     39.28 o 
   9  11   2      109.39       64.51     32.80 o 
  10  11   2      225.77      266.51     62.26 o 
  11  11   2       68.72       43.07     33.93 o 
  12  11   2      205.63      100.60     85.39 o 
  13  11   2       11.01        6.11     28.03 o 
  14  11   2       95.77       89.62     90.59 o 
  15  11   2        5.09      -13.51     88.70 o 
   0  12   2     1163.18     1284.69    112.01 o 
   1  12   2      501.24      570.82     71.05 o 
   2  12   2      961.60     1085.96     65.87 o 
   3  12   2       78.52       97.04     35.07 o 
   4  12   2      664.10      668.50     71.27 o 
   5  12   2       41.49       50.31     31.28 o 
   6  12   2      170.08      137.82     52.06 o 
   7  12   2       12.52       15.04     31.51 o 
   8  12   2      280.35      276.20     50.96 o 
   9  12   2      176.11      165.19     42.96 o 
  10  12   2      115.31      140.79     49.14 o 
  11  12   2        0.09       11.46     36.65 o 
  12  12   2      467.48      441.40    127.53 o 
  13  12   2      276.70       70.84    166.53 o 
  14  12   2      125.07      172.71    106.63 o 
   1  13   2        1.95       -9.69     23.74 o 
   2  13   2      200.13      244.31     50.48 o 
   3  13   2      121.82      127.62     41.54 o 
   4  13   2       76.66       81.13     39.47 o 
   5  13   2       77.63       92.02     39.25 o 
   6  13   2      534.29      527.58     87.89 o 
   7  13   2      185.71      166.94     45.36 o 
   8  13   2      426.24      409.15     59.59 o 
   9  13   2      299.07      267.32     55.72 o 
  10  13   2        4.12      -20.60     44.67 o 
  11  13   2       25.44       36.02     54.24 o 
  12  13   2      153.10      227.15     76.87 o 
  13  13   2       27.93      -35.89     42.98 o 
   0  14   2       66.56      127.16     51.12 o 
   1  14   2      221.12      238.18     52.75 o 
   2  14   2       59.51       58.16     38.45 o 
   3  14   2      467.17      508.97     77.23 o 
   4  14   2       22.14       29.17     37.20 o 
   5  14   2      446.94      434.45     83.18 o 
   6  14   2       53.70       59.51     43.17 o 
   7  14   2      257.99      144.69     72.30 o 
   8  14   2        0.02      -12.07     38.06 o 
   9  14   2      711.08      946.80    144.36 o 
  10  14   2       26.77       20.65     60.63 o 
  11  14   2      270.83      415.20     95.70 o 
   1  15   2       32.03       19.70     30.32 o 
   2  15   2       37.95       24.66     31.92 o 
   3  15   2       69.60       23.52     31.64 o 
   4  15   2       75.85       33.34     35.62 o 
   5  15   2      133.38       14.37     54.88 o 
   6  15   2      112.23       15.47    105.22 o 
   7  15   2       68.67       80.93     46.16 o 
   8  15   2      487.55      756.24    173.45 o 
   9  15   2       45.16      -64.31     64.31 o 
   0  16   2      245.62      -65.85     65.85 o 
   1  16   2       84.83        8.26     47.53 o 
   2  16   2      117.26       15.23     60.66 o 
   3  16   2        3.55       -7.87     41.60 o 
   4  16   2       14.49       -4.35     40.76 o 
   5  16   2      104.90       38.53     64.58 o 
   6   0   3     6596.33     7031.74    278.53 o 
   8   0   3     1207.38     1282.21     91.62 o 
  10   0   3     4179.17     4126.94    218.12 o 
  12   0   3     2117.32     2157.67    155.82 o 
  14   0   3     4263.26     4647.88    268.46 o 
  16   0   3     2471.90     2468.68    202.95 o 
  18   0   3      241.28      215.60     96.61 o 
   0   1   3     2810.31     2539.80    112.64 o 
   1   1   3     5077.50     5165.66    196.25 o 
   2   1   3     3415.71     3533.85    134.97 o 
   3   1   3      821.98      795.81     52.17 o 
   4   1   3     9076.17     9616.27    338.61 o 
   5   1   3     1968.88     2029.68    104.11 o 
   6   1   3     1045.79     1076.63     62.56 o 
   7   1   3      336.02      392.76     37.12 o 
   8   1   3      998.07      946.70     65.40 o 
   9   1   3      189.44      139.40     28.31 o 
  10   1   3      926.86      837.64     62.73 o 
  11   1   3      174.42      159.27     34.18 o 
  12   1   3     1439.24     1330.03    156.79 o 
  13   1   3      818.14      857.58    130.79 o 
  14   1   3     1274.54     1308.99    106.25 o 
  15   1   3       87.51       84.17     51.01 o 
  16   1   3      310.70      300.86     67.51 o 
  17   1   3       13.71        2.69     49.00 o 
  18   1   3       88.48      105.63     63.21 o 
  19   1   3      291.35      255.41     81.68 o 
  20   1   3       83.03      -55.78     88.36 o 
   1   2   3      623.25      568.61     35.28 o 
   2   2   3     6696.89     6779.21    265.19 o 
   3   2   3     1998.74     1974.25     96.89 o 
   4   2   3      316.18      266.34     38.31 o 
   5   2   3     9546.42     9655.03    364.60 o 
   6   2   3     4910.69     5018.09    216.98 o 
   7   2   3     4631.74     4693.93    189.06 o 
   8   2   3      581.34      571.50     66.54 o 
   9   2   3     1552.63     1555.96     81.23 o 
  10   2   3       90.95       91.73     30.49 o 
  11   2   3     1202.79     1146.03     80.80 o 
  12   2   3      163.74      182.66     49.16 o 
  13   2   3       10.69       30.25     30.83 o 
  14   2   3     1564.56     1593.04    153.30 o 
  15   2   3      512.78      561.66     79.69 o 
  16   2   3       78.23       55.10     50.15 o 
  17   2   3      404.19      458.18     83.41 o 
  18   2   3      153.22      192.64     70.22 o 
  19   2   3      198.28      146.60    102.33 o 
  20   2   3      347.99      373.59    128.96 o 
   0   3   3     1763.47     1802.92    103.36 o 
   1   3   3      171.48      116.34     21.23 o 
   2   3   3      296.11      276.30     28.33 o 
   3   3   3     2539.14     2332.53     85.48 o 
   4   3   3      649.53      720.73     62.59 o 
   5   3   3     4958.75     4879.91    224.31 o 
   6   3   3     2533.16     2597.71     94.22 o 
   7   3   3      606.35      513.61     43.36 o 
   8   3   3        1.48      -12.24     14.33 o 
   9   3   3     6055.39     6284.63    200.39 o 
  10   3   3     1002.23     1034.32    102.07 o 
  11   3   3     2097.18     2234.03    111.38 o 
  12   3   3     1658.76     1738.02    117.08 o 
  13   3   3      150.83      197.15     53.40 o 
  14   3   3      412.07      481.79     82.72 o 
  15   3   3      195.01      168.21     60.30 o 
  16   3   3      421.94      383.17    124.41 o 
  17   3   3       18.92       37.61     59.21 o 
  18   3   3        0.61       -6.24     74.62 o 
  19   3   3       40.18       11.62     84.64 o 
  20   3   3       98.63      113.50    104.05 o 
   1   4   3      364.23      293.78     32.05 o 
   2   4   3     2691.43     2749.66    105.18 o 
   3   4   3     3213.67     2853.72    154.73 o 
   4   4   3      554.77      601.59     32.17 o 
   5   4   3     1123.98      981.51     84.41 o 
   6   4   3     1624.41     1524.27    110.92 o 
   7   4   3      320.16      293.87     35.70 o 
   8   4   3     5041.45     4933.76    163.84 o 
   9   4   3     1645.46     1585.43     86.47 o 
  10   4   3       99.61       86.65     26.92 o 
  11   4   3     2698.60     2883.09    126.85 o 
  12   4   3     1343.24     1298.67     92.39 o 
  13   4   3       21.79        1.47     32.22 o 
  14   4   3       86.21       72.15     39.70 o 
  15   4   3      979.76     1121.52    105.23 o 
  16   4   3       57.58       66.58     60.81 o 
  17   4   3       97.53       87.39     77.88 o 
  18   4   3      258.87      331.91    112.18 o 
  19   4   3      396.80      486.06    131.82 o 
  20   4   3      164.13       79.94    100.04 o 
   0   5   3    12162.85    11942.81    453.59 o 
   1   5   3     2018.92     1920.06     86.63 o 
   2   5   3     2085.51     2023.28     90.63 o 
   3   5   3     1140.99     1195.40     88.50 o 
   4   5   3      468.67      398.96     57.67 o 
   5   5   3      200.53      163.52     24.81 o 
   6   5   3      330.08      351.29     54.89 o 
   7   5   3      336.37      284.03     38.03 o 
   8   5   3       17.84      -13.49     13.49 o 
   9   5   3      111.23      102.21     28.22 o 
  10   5   3     1087.76     1202.06     76.33 o 
  11   5   3      117.13      199.10     40.84 o 
  12   5   3      214.81      198.53     43.77 o 
  13   5   3     1605.66     1695.56    108.52 o 
  14   5   3      553.36      550.74     73.94 o 
  15   5   3      302.16      323.09     66.36 o 
  16   5   3      995.72     1059.17    155.99 o 
  17   5   3        3.64        4.52     72.38 o 
  18   5   3        0.46       -9.79     73.13 o 
  19   5   3       81.04       78.22     95.23 o 
  20   5   3      353.72      321.31    124.84 o 
   1   6   3      341.80      251.58     37.62 o 
   2   6   3     6060.47     6042.71    200.72 o 
   3   6   3     1745.28     1697.92     88.02 o 
   4   6   3     2762.14     2707.07    169.10 o 
   5   6   3      623.55      532.43     81.54 o 
   6   6   3      386.32      362.30     33.89 o 
   7   6   3      197.52      133.08     31.09 o 
   8   6   3      833.69      852.49     62.80 o 
   9   6   3      186.53      147.69     35.75 o 
  10   6   3       66.34       86.34     43.55 o 
  11   6   3      385.32      432.82     58.35 o 
  12   6   3       80.30       54.31     36.78 o 
  13   6   3      428.95      487.68    114.64 o 
  14   6   3      345.07      286.73     65.40 o 
  15   6   3      107.02      140.07     75.70 o 
  16   6   3     1184.33     1531.25    177.69 o 
  17   6   3      370.23      342.96    112.35 o 
  18   6   3     1150.15     1143.40    165.09 o 
  19   6   3       70.69       33.56     91.51 o 
   0   7   3     5458.46     5690.84    273.27 o 
   1   7   3     2831.43     2663.20    132.25 o 
   2   7   3      362.24      299.05     43.93 o 
   3   7   3      256.43      300.53     44.56 o 
   4   7   3      694.34      571.59     54.91 o 
   5   7   3      132.78       71.52     36.76 o 
   6   7   3     1340.48     1261.09     62.74 o 
   7   7   3      350.79      318.66     36.41 o 
   8   7   3      746.03      640.48     62.52 o 
   9   7   3      493.60      412.25     56.18 o 
  10   7   3     3722.84     3991.99    165.00 o 
  11   7   3      107.04      120.57     41.95 o 
  12   7   3      284.38      197.62     48.82 o 
  13   7   3      144.78      103.48     50.28 o 
  14   7   3       11.74       94.43     65.34 o 
  15   7   3      484.74      596.87    124.49 o 
  16   7   3      569.25      649.44    134.74 o 
  17   7   3       51.56       17.47     78.40 o 
  18   7   3      134.44      182.96    100.79 o 
  19   7   3      302.38      271.55    115.16 o 
   1   8   3      758.69      846.93     91.37 o 
   2   8   3      400.48      391.04     47.17 o 
   3   8   3     1037.57     1041.57     62.60 o 
   4   8   3      172.67      126.35     26.72 o 
   5   8   3     1381.53     1375.28     93.69 o 
   6   8   3       68.88       62.57     21.45 o 
   7   8   3     2896.07     3106.74    144.16 o 
   8   8   3      207.92      208.09     44.65 o 
   9   8   3     1551.43     1660.22    101.33 o 
  10   8   3       61.86       99.07     36.93 o 
  11   8   3      330.56      283.63     62.02 o 
  12   8   3      521.30      572.31     77.76 o 
  13   8   3       70.90      131.25     71.52 o 
  14   8   3       63.47       60.01     68.66 o 
  15   8   3      322.21      317.76    102.22 o 
  16   8   3       75.36       87.67     77.31 o 
  17   8   3      141.06      149.06     90.54 o 
  18   8   3       53.75      188.63    105.94 o 
   0   9   3     2115.93     2118.56    170.53 o 
   1   9   3      688.30      792.90     57.48 o 
   2   9   3       78.42       48.17     22.59 o 
   3   9   3      738.83      788.00     65.42 o 
   4   9   3      545.50      575.59     55.63 o 
   5   9   3      106.20       88.11     30.61 o 
   6   9   3       40.25       19.63     21.45 o 
   7   9   3      512.77      487.17     45.74 o 
   8   9   3       10.24       18.12     24.55 o 
   9   9   3     1463.34     1504.36    112.21 o 
  10   9   3       36.43       37.71     35.05 o 
  11   9   3      960.86      971.31    102.90 o 
  12   9   3       43.05       51.14     67.92 o 
  13   9   3      171.83      246.47     96.03 o 
  14   9   3      156.21      166.58     88.07 o 
  15   9   3      266.42      355.10    107.37 o 
  16   9   3      112.27      260.67    108.23 o 
  17   9   3      117.83       58.93     93.97 o 
   1  10   3      604.90      571.43     54.45 o 
   2  10   3       58.45       34.07     25.92 o 
   3  10   3     1570.31     1506.71     87.40 o 
   4  10   3     1385.77     1533.70     89.21 o 
   5  10   3      547.18      500.42     59.47 o 
   6  10   3      761.68      774.56    120.74 o 
   7  10   3       14.53       41.79     22.61 o 
   8  10   3      126.20      116.77     30.19 o 
   9  10   3       65.46       82.90     47.71 o 
  10  10   3       87.45      118.19     69.23 o 
  11  10   3      208.26       96.66     71.92 o 
  12  10   3       14.30       37.91     59.96 o 
  13  10   3      130.32      202.09     86.93 o 
  14  10   3      272.98      327.04    114.30 o 
  15  10   3       65.88       54.34     86.64 o 
  16  10   3       91.73       45.53     94.72 o 
   0  11   3      833.19      870.31    123.98 o 
   1  11   3      303.99      356.65     52.16 o 
   2  11   3     1199.96     1310.35     83.75 o 
   3  11   3      140.66      179.11     40.82 o 
   4  11   3      198.49      177.13     42.33 o 
   5  11   3       50.81       36.32     31.08 o 
   6  11   3      648.44      694.90     85.91 o 
   7  11   3      196.95      256.54     47.86 o 
   8  11   3      171.36      157.75     55.61 o 
   9  11   3      143.39      137.72     77.77 o 
  10  11   3       50.30      104.16     74.90 o 
  11  11   3       21.25       -2.41     65.00 o 
  12  11   3      344.02      325.72    102.10 o 
  13  11   3       72.46      131.59     92.37 o 
  14  11   3     1009.62     1257.42    187.37 o 
  15  11   3       72.28       71.98     92.02 o 
   1  12   3      109.04      103.37     35.31 o 
   2  12   3       88.67       38.99     32.60 o 
   3  12   3      289.06      323.97     55.17 o 
   4  12   3      185.77      230.19     49.72 o 
   5  12   3       45.56       47.65     32.23 o 
   6  12   3       83.69       73.45     48.98 o 
   7  12   3       45.27      104.70     38.55 o 
   8  12   3       14.38        7.59     38.72 o 
   9  12   3       75.42       14.66     71.01 o 
  10  12   3       84.17      136.23     85.15 o 
  11  12   3      254.52      292.16    112.18 o 
  12  12   3       48.39       23.42     76.62 o 
  13  12   3       19.55        7.33     83.55 o 
  14  12   3       91.18       30.06     96.66 o 
   0  13   3        1.00       14.95     57.55 o 
   1  13   3      194.08      271.48     67.36 o 
   2  13   3      562.55      635.28     72.19 o 
   3  13   3      329.00      361.88     61.24 o 
   4  13   3      673.31      660.76     75.99 o 
   5  13   3        8.98        5.61     35.60 o 
   6  13   3      257.13      252.13     80.03 o 
   7  13   3      161.17      189.86     76.91 o 
   8  13   3      219.47      218.46     98.27 o 
   9  13   3      263.52      317.53    108.75 o 
  10  13   3      377.81      239.77    103.02 o 
  11  13   3      330.10      499.52    146.71 o 
  12  13   3      101.13       72.44     98.84 o 
   1  14   3       65.59       25.75     45.50 o 
   2  14   3       71.21       40.03     48.87 o 
   3  14   3       15.29      -39.41     39.41 o 
   4  14   3      131.19       45.58     78.88 o 
   5  14   3      755.55      899.11    155.59 o 
   6  14   3       36.19        7.67     75.70 o 
   7  14   3      463.90      710.25    153.18 o 
   8  14   3      301.67      282.37    113.96 o 
   9  14   3      195.06      121.86    101.93 o 
  10  14   3       11.45       50.85     97.29 o 
   0  15   3      107.24       17.92     58.58 o 
   1  15   3      105.52      -16.67     40.80 o 
   2  15   3       33.10       -0.78     42.01 o 
   3  15   3      212.93       -0.80     42.64 o 
   4  15   3      174.94      -39.08     39.08 o 
   5  15   3        7.39       13.95     45.96 o 
   6  15   3       14.58      -16.84     85.38 o 
   7  15   3       24.11       64.94     98.95 o 
   8  15   3      142.12      144.36    111.89 o 
   1  16   3       60.34        5.93     50.62 o 
   2  16   3      262.06       38.19     50.26 o 
   8   0   4      670.63      662.72     64.42 o 
  10   0   4       13.83       17.47     23.59 o 
  12   0   4     3354.86     3533.45    205.35 o 
  14   0   4     4538.93     5003.78    267.25 o 
  16   0   4      570.88      619.26    113.67 o 
   1   1   4      888.08      876.95     57.04 o 
   2   1   4     1493.19     1588.18     78.68 o 
   3   1   4     2687.90     2660.97    115.96 o 
   4   1   4     9126.72     9682.00    334.48 o 
   5   1   4     1379.66     1334.95     78.17 o 
   6   1   4     2887.35     2837.97    136.23 o 
   7   1   4      114.78      111.15     29.61 o 
   8   1   4      301.02      311.15     33.39 o 
   9   1   4      410.29      464.91     43.32 o 
  10   1   4      316.14      349.74     96.66 o 
  11   1   4      612.38      608.25     56.28 o 
  12   1   4      478.88      436.75     53.93 o 
  13   1   4     1211.44     1235.73     83.11 o 
  14   1   4     1228.46     1354.37     92.27 o 
  15   1   4      152.18      137.86     50.73 o 
  16   1   4      774.91      939.83    141.27 o 
  17   1   4     1049.92     1211.55    160.17 o 
   0   2   4     2358.10     2373.96    121.29 o 
   1   2   4     3441.79     3595.76    164.41 o 
   2   2   4     3878.74     3910.31    178.15 o 
   3   2   4      888.13      795.35     61.22 o 
   4   2   4     4937.55     5308.19    214.57 o 
   5   2   4     1261.98     1369.54     87.56 o 
   6   2   4       55.24       70.49     25.77 o 
   7   2   4      155.19      112.75     32.58 o 
   8   2   4      156.39      127.99     36.99 o 
   9   2   4     1402.63     1421.04     75.78 o 
  10   2   4      716.39      641.50     55.37 o 
  11   2   4     2164.80     2186.92    108.07 o 
  12   2   4     1348.76     1289.00     88.65 o 
  13   2   4      604.71      658.19     69.32 o 
  14   2   4       71.07       75.90     39.91 o 
  15   2   4       33.89       55.78     61.33 o 
  16   2   4      129.71      125.64     73.87 o 
  17   2   4       33.95       63.96     72.27 o 
  18   2   4      237.00      205.12     99.01 o 
   1   3   4       20.80        8.08     11.83 o 
   2   3   4     1460.35     1582.45     97.29 o 
   3   3   4     2136.65     2368.46    121.74 o 
   4   3   4       76.31       37.74     21.42 o 
   5   3   4     6589.65     6823.19    274.18 o 
   6   3   4       87.63       26.51     21.82 o 
   7   3   4     6181.98     6146.49    274.47 o 
   8   3   4     1268.55     1179.99     99.01 o 
   9   3   4     2584.59     2658.87    109.96 o 
  10   3   4      134.77      121.50     30.08 o 
  11   3   4      447.17      398.00     50.01 o 
  12   3   4      619.76      593.17     63.70 o 
  13   3   4      104.68      202.36     84.49 o 
  14   3   4        0.50        2.00     50.34 o 
  15   3   4      317.86      390.66     98.67 o 
  16   3   4       91.94      119.11     76.96 o 
  17   3   4       89.33      107.26     80.51 o 
  18   3   4       76.31      133.37     89.39 o 
   0   4   4      379.15      421.30     55.72 o 
   1   4   4      967.85      798.25     52.03 o 
   2   4   4      366.16      342.88     36.74 o 
   3   4   4      494.09      555.12     60.07 o 
   4   4   4     1119.96     1110.99     89.05 o 
   5   4   4      817.02      743.75     75.25 o 
   6   4   4     4279.60     4319.98    214.97 o 
   7   4   4     1085.56     1092.55     96.72 o 
   8   4   4      158.28      171.02     33.36 o 
   9   4   4      909.56      844.19     90.36 o 
  10   4   4     1990.19     2191.71    102.05 o 
  11   4   4       68.73       80.00     29.88 o 
  12   4   4       44.98       30.58     42.15 o 
  13   4   4      176.69      232.15     77.14 o 
  14   4   4       58.51       51.82     57.55 o 
  15   4   4      719.74      684.03    120.08 o 
  16   4   4      436.91      500.43    114.47 o 
  17   4   4       50.83       -1.15     73.58 o 
  18   4   4      194.70      175.06     92.83 o 
  19   4   4      170.66      141.84     92.60 o 
   1   5   4      756.70      760.29     55.55 o 
   2   5   4     6609.42     6932.84    211.33 o 
   3   5   4     3437.43     3510.66    185.94 o 
   4   5   4     1054.04     1224.68    138.27 o 
   5   5   4       78.31       60.01     28.46 o 
   6   5   4     1473.32     1446.10    112.01 o 
   7   5   4      442.56      328.01     63.05 o 
   8   5   4     1847.10     1906.66     89.47 o 
   9   5   4      373.04      364.02     46.89 o 
  10   5   4      521.48      502.66     52.89 o 
  11   5   4      507.28      430.36     81.86 o 
  12   5   4      255.59      174.77     67.17 o 
  13   5   4      163.86      114.24     65.00 o 
  14   5   4      119.74      195.50     72.78 o 
  15   5   4      403.92      389.23    102.62 o 
  16   5   4     1018.83     1100.57    155.93 o 
  17   5   4      169.95      240.34     96.32 o 
  18   5   4     1129.63     1126.39    176.55 o 
  19   5   4       32.65       52.40     88.13 o 
   0   6   4    16669.13    16840.30    626.59 o 
   1   6   4     2629.55     2754.56    118.91 o 
   2   6   4     1988.22     2030.12     98.87 o 
   3   6   4      170.47      150.24     31.64 o 
   4   6   4       64.51       33.96     28.12 o 
   5   6   4      148.72      135.88     31.26 o 
   6   6   4      410.97      472.07     43.41 o 
   7   6   4      446.06      452.33     68.60 o 
   8   6   4      677.66      555.63    105.40 o 
   9   6   4      392.38      349.78     47.52 o 
  10   6   4     1579.23     1633.20     93.69 o 
  11   6   4      113.63      138.18     61.96 o 
  12   6   4     1648.82     1762.03    166.75 o 
  13   6   4      247.12      185.31     75.25 o 
  14   6   4      703.94      757.95    126.73 o 
  15   6   4      319.72      347.31     98.55 o 
  16   6   4      936.61     1091.69    156.79 o 
  17   6   4       54.62       44.55     81.32 o 
  18   6   4        1.83       24.22     74.67 o 
  19   6   4      257.69      303.50    118.14 o 
   1   7   4      883.90      825.53     64.68 o 
   2   7   4       63.02       57.28     25.11 o 
   3   7   4     1193.51     1115.55     75.13 o 
   4   7   4      153.89      112.07     44.04 o 
   5   7   4       82.55       77.79     22.85 o 
   6   7   4      369.11      325.49     34.64 o 
   7   7   4      407.79      433.93     73.07 o 
   8   7   4     3323.57     3586.36    230.38 o 
   9   7   4     1076.68     1131.66    128.39 o 
  10   7   4      250.12      169.16     71.01 o 
  11   7   4      633.69      603.40    109.20 o 
  12   7   4      736.91      555.12    109.66 o 
  13   7   4       76.87       38.88     60.19 o 
  14   7   4      111.21       95.86     76.39 o 
  15   7   4      215.47      325.89     99.75 o 
  16   7   4      136.59      219.78     94.37 o 
  17   7   4      280.57      365.23    120.71 o 
  18   7   4      460.48      525.69    138.52 o 
   0   8   4     1831.75     1780.70    143.33 o 
   1   8   4      823.80      891.14     70.93 o 
   2   8   4      247.45      153.60     37.51 o 
   3   8   4      572.76      546.84    100.33 o 
   4   8   4      508.27      510.99     64.29 o 
   5   8   4      970.65      969.37    118.48 o 
   6   8   4      583.60      601.89     49.72 o 
   7   8   4      939.89      868.63     57.82 o 
   8   8   4      652.36      651.44    105.54 o 
   9   8   4     2304.64     2601.81    197.28 o 
  10   8   4     1875.52     1797.53    171.34 o 
  11   8   4     1344.76     1414.32    158.16 o 
  12   8   4        9.82       57.32     62.25 o 
  13   8   4      191.19      300.30     99.98 o 
  14   8   4        4.23      -38.25     62.82 o 
  15   8   4       33.34       -0.23     66.31 o 
  16   8   4      386.18      443.80    115.04 o 
  17   8   4       33.10       17.35     83.66 o 
   1   9   4      473.88      563.32     68.94 o 
   2   9   4     1834.44     1972.58    291.36 o 
   3   9   4      703.41      682.45     76.02 o 
   4   9   4      575.78      520.40     68.84 o 
   5   9   4      431.03      474.49     98.27 o 
   6   9   4     1625.28     1713.78    136.14 o 
   7   9   4     4052.23     4488.22    279.91 o 
   8   9   4      156.81      203.46     78.91 o 
   9   9   4     1290.01     1330.43    153.13 o 
  10   9   4      260.37      201.69     80.91 o 
  11   9   4      220.66      299.15     92.42 o 
  12   9   4       74.06       83.78     74.96 o 
  13   9   4       25.94       31.55     67.29 o 
  14   9   4      279.71      223.62     98.04 o 
  15   9   4      177.13       98.50     88.07 o 
  16   9   4       39.99       35.10     85.44 o 
  17   9   4      350.81      378.98    132.91 o 
   0  10   4      199.33      264.22     77.59 o 
   1  10   4      910.11      954.09     88.94 o 
   2  10   4      168.50      104.15     44.19 o 
   3  10   4      271.69      293.87     58.94 o 
   4  10   4      816.94      930.11     90.06 o 
   5  10   4      719.60      676.18    117.56 o 
   6  10   4      125.07      209.59     80.34 o 
   7  10   4      262.65      269.72     90.08 o 
   8  10   4      383.86      493.79    113.78 o 
   9  10   4      565.29      636.55    125.47 o 
  10  10   4       35.74       56.63     73.07 o 
  11  10   4      360.77      306.02     95.92 o 
  12  10   4      326.59      473.75    120.94 o 
  13  10   4      276.90      258.43     99.75 o 
  14  10   4      120.69      129.59     96.38 o 
  15  10   4      317.63      401.48    126.84 o 
  16  10   4       12.06       63.85     93.23 o 
   1  11   4      430.66      417.46     77.42 o 
   2  11   4      637.50      647.57     83.86 o 
   3  11   4      198.31      168.86     51.74 o 
   4  11   4      635.80      620.95     84.50 o 
   5  11   4      318.89      381.90    100.84 o 
   6  11   4      122.14      130.05     81.37 o 
   7  11   4      342.77      320.57    101.82 o 
   8  11   4       96.18       47.30     69.69 o 
   9  11   4       26.43       85.21     74.73 o 
  10  11   4      301.40      488.01    122.83 o 
  11  11   4       53.45       80.06     77.77 o 
  12  11   4      194.90      178.72     93.28 o 
  13  11   4       23.01       -9.39     74.33 o 
  14  11   4      536.87      452.05    136.63 o 
   0  12   4       48.27       31.32     60.36 o 
   1  12   4      483.77      581.52     84.87 o 
   2  12   4      996.57     1211.78    111.82 o 
   3  12   4      286.54      293.41     67.65 o 
   4  12   4      766.94      808.48     94.50 o 
   5  12   4      418.30      395.01    110.01 o 
   6  12   4       56.41       99.87     75.02 o 
   7  12   4      470.33      464.42    119.11 o 
   8  12   4      230.92      301.78    103.94 o 
   9  12   4      168.70      135.03     88.13 o 
  10  12   4      154.43      275.16    108.97 o 
  11  12   4       33.95       -7.85     75.65 o 
  12  12   4      524.46      586.22    146.08 o 
  13  12   4      342.55      439.96    141.16 o 
   1  13   4       22.98       11.66     44.45 o 
   2  13   4      217.29      266.76     68.15 o 
   3  13   4       71.53       84.41     51.87 o 
   4  13   4      218.93      131.41     69.29 o 
   5  13   4      900.14     1159.21    164.75 o 
   6  13   4      285.33      384.19    113.27 o 
   7  13   4      301.38      481.42    124.32 o 
   8  13   4      115.87      220.07    107.26 o 
   9  13   4       44.95      -19.47     76.73 o 
  10  13   4       20.67       59.44     87.33 o 
  11  13   4      124.08      302.53    123.06 o 
   0  14   4      176.70      260.61    101.01 o 
   1  14   4        5.87       -5.07     42.24 o 
   2  14   4       43.36      -10.65     41.40 o 
   3  14   4      305.23       97.18    126.15 o 
   4  14   4       61.96       11.64    101.76 o 
   5  14   4       86.85       36.02     83.55 o 
   6  14   4        2.57       13.51     80.69 o 
   7  14   4       21.87       22.33     89.28 o 
   8  14   4        6.83        4.81     89.39 o 
   9  14   4      249.02      253.17    118.19 o 
   1  15   4       64.26       56.85    106.97 o 
   2  15   4       64.66       28.90     49.87 o 
   3  15   4      469.14      709.34    162.40 o 
   4  15   4       27.06      -47.69     47.69 o 
   5  15   4      612.51      899.86    181.64 o 
   6  15   4      213.26      220.53    114.36 o 
  10   0   5      403.43      320.97     55.32 o 
  12   0   5      510.49      538.92     80.06 o 
   6   1   5     2183.01     2137.80    111.67 o 
   7   1   5      483.13      490.07     53.20 o 
   8   1   5      385.44      389.69     52.91 o 
   9   1   5       22.75        0.92     20.90 o 
  10   1   5     1327.16     1247.81     70.94 o 
  11   1   5      810.02      738.03     86.07 o 
  12   1   5     1529.32     1478.28    123.58 o 
  13   1   5     2752.17     2875.88    180.50 o 
   1   2   5      314.71      319.42     43.75 o 
   2   2   5     2080.74     2237.56    116.71 o 
   3   2   5      178.72      212.39     36.13 o 
   4   2   5      778.26      809.21     63.11 o 
   5   2   5      931.54      929.06     71.01 o 
   6   2   5     3961.83     3746.53    173.91 o 
   7   2   5     3211.03     3046.65    159.48 o 
   8   2   5     1065.83     1158.06     91.17 o 
   9   2   5      365.03      372.39     59.33 o 
  10   2   5     1064.62      904.44     92.54 o 
  11   2   5      292.49      365.52     63.16 o 
  12   2   5      983.97      944.18    101.82 o 
  13   2   5      397.68      450.04     79.65 o 
  14   2   5      257.77      216.29     77.65 o 
   0   3   5     1474.93     1370.51     98.95 o 
   1   3   5     2828.95     2807.45    146.60 o 
   2   3   5      105.92      129.42     33.27 o 
   3   3   5     2695.61     2781.85    140.64 o 
   4   3   5      680.93      700.40     63.62 o 
   5   3   5      587.99      498.72     58.18 o 
   6   3   5     1595.51     1691.82    108.92 o 
   7   3   5      486.77      441.28     60.36 o 
   8   3   5      259.97      231.58     50.51 o 
   9   3   5     2871.37     3086.39    176.26 o 
  10   3   5     1777.12     1669.43    128.44 o 
  11   3   5     3974.24     4216.05    228.31 o 
  12   3   5      155.03      154.56     52.86 o 
  13   3   5     2430.69     2546.90    183.53 o 
  14   3   5      145.63      196.42     74.67 o 
  15   3   5       81.50       71.75     64.42 o 
   1   4   5      874.77      923.48     59.25 o 
   2   4   5      816.35      754.12     74.21 o 
   3   4   5     2193.22     2214.08    134.23 o 
   4   4   5       58.43       39.68     25.14 o 
   5   4   5     1292.55     1153.59     95.75 o 
   6   4   5     2693.36     2457.28    153.35 o 
   7   4   5     1237.77     1178.73    100.56 o 
   8   4   5     2773.28     2715.66    164.18 o 
   9   4   5      912.32      924.42     95.75 o 
  10   4   5      368.47      453.71     71.70 o 
  11   4   5      262.92      212.68     60.76 o 
  12   4   5     1873.65     1680.03    153.07 o 
  13   4   5      152.23      169.62     65.45 o 
  14   4   5      349.51      263.47     86.30 o 
  15   4   5      305.60      284.32     88.99 o 
  16   4   5       21.64       30.58     66.66 o 
   0   5   5     6272.66     6335.01    285.64 o 
   1   5   5     1198.82     1128.73     70.17 o 
   2   5   5     2428.76     2483.28    108.76 o 
   3   5   5      475.27      447.64     64.08 o 
   4   5   5      367.28      454.97     62.19 o 
   5   5   5      305.99      202.03     51.82 o 
   6   5   5       96.39       69.40     36.25 o 
   7   5   5      779.27      588.74     77.94 o 
   8   5   5      344.29      466.25     69.12 o 
   9   5   5      334.36      377.26     68.26 o 
  10   5   5      650.00      568.06     87.10 o 
  11   5   5      129.52      117.11     56.58 o 
  12   5   5     2379.12     2242.02    184.16 o 
  13   5   5      239.69      182.27     76.28 o 
  14   5   5     1350.39     1315.65    151.87 o 
  15   5   5      132.24      192.87     83.61 o 
  16   5   5      344.25      393.46    107.08 o 
  17   5   5       53.72       90.08     81.72 o 
   1   6   5       15.75       14.27     18.58 o 
   2   6   5     1978.61     1895.54     96.90 o 
   3   6   5       60.96       54.57     32.30 o 
   4   6   5      658.18      704.61     60.13 o 
   5   6   5      143.67      142.13     45.75 o 
   6   6   5      754.15      615.31     83.89 o 
   7   6   5      861.00      938.80     99.18 o 
   8   6   5     2379.88     2512.71    173.00 o 
   9   6   5      235.09      209.24     60.76 o 
  10   6   5      236.52      203.00     68.95 o 
  11   6   5      345.70      269.77     80.11 o 
  12   6   5      145.33      102.16     65.45 o 
  13   6   5       46.09       16.78     49.30 o 
  14   6   5       45.98      120.43     73.70 o 
  15   6   5        2.96       24.34     65.85 o 
  16   6   5      903.90      909.07    153.07 o 
  17   6   5       28.47       23.94     82.69 o 
   0   7   5     2384.56     2367.60    165.09 o 
   1   7   5     1500.44     1539.20     90.65 o 
   2   7   5     1049.22     1088.55     76.09 o 
   3   7   5      325.64      271.35     45.55 o 
   4   7   5     1557.11     1527.30    131.14 o 
   5   7   5       16.44        2.75     28.98 o 
   6   7   5      102.87       45.64     40.14 o 
   7   7   5      325.16      286.15     82.00 o 
   8   7   5      383.35      493.45     93.91 o 
   9   7   5      233.43      281.46     78.91 o 
  10   7   5      821.56      996.86    127.87 o 
  11   7   5      365.53      250.25     81.95 o 
  12   7   5      163.77      101.87     70.32 o 
  13   7   5      589.90      585.87    118.31 o 
  14   7   5       52.93       16.95     68.32 o 
  15   7   5      609.10      659.69    135.37 o 
  16   7   5       19.54      -16.66     72.96 o 
  17   7   5       20.84       53.43     82.86 o 
   1   8   5       69.04       64.61     45.81 o 
   2   8   5       65.92       62.45     47.90 o 
   3   8   5      141.13       92.86     37.78 o 
   4   8   5       88.82       61.62     54.34 o 
   5   8   5       23.67       22.39     43.46 o 
   6   8   5      129.73      239.19     72.44 o 
   7   8   5     3128.61     3440.51    232.27 o 
   8   8   5      609.17      714.95    121.17 o 
   9   8   5     1817.90     2079.68    183.36 o 
  10   8   5       27.98       64.54     58.47 o 
  11   8   5       38.30       57.55     59.67 o 
  12   8   5       53.96       39.17     63.62 o 
  13   8   5       57.46        2.18     65.05 o 
  14   8   5       35.59       64.82     77.65 o 
  15   8   5       27.79       15.81     73.81 o 
  16   8   5       13.29      -20.90     80.51 o 
  17   8   5      147.28      169.67    111.09 o 
   0   9   5       41.79       29.09     43.52 o 
   1   9   5      705.98      735.43     78.50 o 
   2   9   5      302.79      332.34     59.38 o 
   3   9   5      471.66      495.12     96.00 o 
   4   9   5      414.62      331.73     86.47 o 
   5   9   5       32.69       10.19     52.51 o 
   6   9   5      213.35      227.28     75.82 o 
   7   9   5      154.01      136.52     67.51 o 
   8   9   5      106.70       87.50     70.66 o 
   9   9   5      130.73      185.94     85.38 o 
  10   9   5      300.58      316.16     97.41 o 
  11   9   5      710.37      789.56    137.15 o 
  12   9   5      201.86      192.24     86.70 o 
  13   9   5      186.25      125.87     82.75 o 
  14   9   5       93.76      176.66     84.01 o 
  15   9   5      110.66      179.52    107.49 o 
  16   9   5       21.38       16.55     85.61 o 
   1  10   5      375.29      364.30     66.34 o 
   2  10   5      288.24      304.11     59.62 o 
   3  10   5      546.71      594.27     80.42 o 
   4  10   5      550.68      533.48     77.52 o 
   5  10   5      583.98      586.73    115.73 o 
   6  10   5     1005.42     1193.97    149.63 o 
   7  10   5      690.66      770.32    129.59 o 
   8  10   5      385.09      408.24    107.20 o 
   9  10   5      225.02      231.06     91.45 o 
  10  10   5       99.47      115.27     74.50 o 
  11  10   5      118.87      154.61     87.10 o 
  12  10   5       23.31       42.95     77.31 o 
  13  10   5      108.48      119.34     89.16 o 
  14  10   5      215.52      207.35     99.58 o 
  15  10   5       72.63       67.86     90.94 o 
   0  11   5     2013.48     2268.25    200.77 o 
   1  11   5      414.25      518.38     80.29 o 
   2  11   5     1290.94     1288.01    111.77 o 
   3  11   5      109.73      155.45     54.78 o 
   4  11   5       31.49       47.61     42.25 o 
   5  11   5       30.85       36.71     66.20 o 
   6  11   5      199.62      240.34     92.25 o 
   7  11   5      363.92      495.85    115.22 o 
   8  11   5       25.59       42.95     71.87 o 
   9  11   5       18.57       -3.04     68.20 o 
  10  11   5       35.68      103.94     77.88 o 
  11  11   5       11.86      -30.01     74.21 o 
  12  11   5      443.71      524.77    137.61 o 
  13  11   5       60.52       58.70     82.69 o 
  14  11   5      452.73      534.39    146.65 o 
   1  12   5       24.35       73.83     44.63 o 
   2  12   5      387.06      334.43     71.08 o 
   3  12   5      106.25      117.92     54.77 o 
   4  12   5      773.85      704.02     97.18 o 
   5  12   5       82.77       79.65     71.98 o 
   6  12   5      560.44      517.90    125.64 o 
   7  12   5       57.20       86.70     80.28 o 
   8  12   5      315.68      369.76    114.36 o 
   9  12   5       53.74       11.91     69.98 o 
  10  12   5       65.65       18.15     83.49 o 
  11  12   5      120.51      282.37    110.92 o 
  12  12   5      108.76      107.71    102.16 o 
   0  13   5      115.78      106.80     71.12 o 
   1  13   5      344.92      331.50     76.63 o 
   2  13   5      265.11      199.22     64.37 o 
   3  13   5       89.66       44.43     54.28 o 
   4  13   5      547.33      608.20    221.16 o 
   5  13   5       21.30       31.78     66.43 o 
   6  13   5       66.02       84.01     81.43 o 
   7  13   5        1.84       48.96     81.37 o 
   8  13   5       95.21      106.40     96.26 o 
   9  13   5        2.44      -41.06     79.08 o 
  10  13   5      167.59      250.07    123.06 o 
   1  14   5       37.47       30.07     56.73 o 
   2  14   5        7.77       -3.83     54.03 o 
   3  14   5       70.42       80.60     77.88 o 
   4  14   5       47.30       24.78     56.46 o 
   5  14   5      860.84     1064.26    185.54 o 
   6  14   5       70.14       11.51     86.13 o 
   7  14   5      696.26      875.06    173.74 o 
   8  14   5        4.37      -53.37     83.49 o 
   0  15   5      262.33      315.76    123.75 o 
   1  15   5       13.78       38.70     64.73 o 
   2  15   5       14.94        3.26     60.19 o 
   3  15   5       59.57      124.66     73.36 o 
   4  15   5      126.05      144.54    106.28 o 
   2   2   6      699.66      797.18     65.80 o 
   3   2   6     2650.79     2654.50    135.32 o 
   4   2   6     1348.78     1448.11     90.65 o 
   5   2   6      194.91      150.95     34.36 o 
   6   2   6      814.01      821.35     70.26 o 
   7   2   6      263.64      305.33     50.79 o 
   8   2   6      215.32      228.71     44.27 o 
   9   2   6      850.28      917.89     84.41 o 
  10   2   6      853.94      851.01     87.39 o 
   1   3   6       29.31       35.27     22.16 o 
   2   3   6      633.66      580.38     64.42 o 
   3   3   6      395.26      415.80     54.80 o 
   4   3   6      298.53      282.14     49.30 o 
   5   3   6     2461.28     2756.77    144.36 o 
   6   3   6      514.30      605.34     67.06 o 
   7   3   6     2824.32     2921.41    163.60 o 
   8   3   6       60.27       78.51     32.01 o 
   9   3   6      407.54      507.88     68.60 o 
  10   3   6      310.44      241.20     57.95 o 
  11   3   6       49.65      -19.41     33.61 o 
   0   4   6     1215.91     1169.51     98.21 o 
   1   4   6     3554.34     3945.81    198.94 o 
   2   4   6      465.32      483.48     63.56 o 
   3   4   6      830.68      870.76     80.69 o 
   4   4   6     2368.94     2371.67    141.96 o 
   5   4   6       17.35       52.00     29.32 o 
   6   4   6      275.06      242.23     51.94 o 
   7   4   6      672.25      600.65     75.93 o 
   8   4   6      369.00      393.87     65.05 o 
   9   4   6      297.61      263.53     57.61 o 
  10   4   6      438.45      375.83     70.44 o 
  11   4   6      422.50      280.02     65.97 o 
  12   4   6      598.83      459.55     89.33 o 
   1   5   6      698.48      697.03     57.02 o 
   2   5   6      847.10      833.26     87.10 o 
   3   5   6      977.67     1033.22     94.37 o 
   4   5   6     2027.70     2156.53    142.93 o 
   5   5   6      602.28      641.99     75.53 o 
   6   5   6     1023.53      922.88     96.89 o 
   7   5   6       39.14       17.18     30.58 o 
   8   5   6     1187.60     1287.65    113.56 o 
   9   5   6       32.88       51.48     37.97 o 
  10   5   6      147.41      167.50     53.37 o 
  11   5   6      476.38      363.97     83.61 o 
  12   5   6      343.49      407.15     86.76 o 
  13   5   6       18.37       26.00     58.41 o 
   0   6   6     1832.26     1903.24    138.24 o 
   1   6   6      570.22      505.51     54.04 o 
   2   6   6     1738.43     1789.29    133.37 o 
   3   6   6       26.43       37.34     28.23 o 
   4   6   6      479.40      423.30     68.43 o 
   5   6   6        7.74       15.40     26.57 o 
   6   6   6      594.95      596.07     83.32 o 
   7   6   6      232.60      232.55     58.12 o 
   8   6   6       23.36       -0.69     34.53 o 
   9   6   6      345.91      388.02     84.64 o 
  10   6   6      297.86      292.05     78.74 o 
  11   6   6       45.48       22.56     52.23 o 
  12   6   6      977.20     1047.88    138.12 o 
  13   6   6      202.72      186.85     82.52 o 
  14   6   6      594.50      588.45    116.02 o 
   1   7   6      311.47      370.07     53.63 o 
   2   7   6      935.14      941.75     76.46 o 
   3   7   6      523.35      533.59     82.98 o 
   4   7   6      189.95      212.05     57.61 o 
   5   7   6      141.97       72.73     49.25 o 
   6   7   6     1699.21     1923.46    159.77 o 
   7   7   6      145.95      176.95     66.48 o 
   8   7   6      430.34      444.09     92.31 o 
   9   7   6      216.03      239.88     78.22 o 
  10   7   6      325.30      221.04     76.68 o 
  11   7   6      372.03      304.59     86.41 o 
  12   7   6       59.17       41.57     64.02 o 
  13   7   6        9.85       35.39     64.08 o 
  14   7   6      588.15      526.95    121.52 o 
  15   7   6      147.89      125.41     94.43 o 
   0   8   6      282.87      311.40     81.20 o 
   1   8   6      887.11      919.76     83.53 o 
   2   8   6       30.65       10.76     31.45 o 
   3   8   6     1849.78     1895.91    164.06 o 
   4   8   6      376.63      420.72     89.68 o 
   5   8   6       79.56       54.69     53.37 o 
   6   8   6      256.44      334.48     85.61 o 
   7   8   6      453.92      473.52    102.27 o 
   8   8   6      136.78       52.91     63.85 o 
   9   8   6      838.35      820.20    131.59 o 
  10   8   6      210.75      261.18     89.79 o 
  11   8   6      808.03      951.91    142.07 o 
  12   8   6       83.69       25.08     73.30 o 
  13   8   6      198.50      244.75     92.02 o 
  14   8   6       33.79       75.25     85.55 o 
  15   8   6       38.52       37.79     74.73 o 
   1   9   6      286.06      283.57     59.36 o 
   2   9   6       86.77       87.83     39.28 o 
   3   9   6      335.88      370.04     80.60 o 
   4   9   6       58.54       42.49     51.88 o 
   5   9   6      949.69      970.46    133.71 o 
   6   9   6      420.92      263.42     88.59 o 
   7   9   6      963.64     1152.22    142.99 o 
   8   9   6      960.55     1053.55    142.42 o 
   9   9   6      176.75       73.58     73.99 o 
  10   9   6        5.82       -3.89     57.95 o 
  11   9   6       96.74      108.29     81.20 o 
  12   9   6      263.95      423.59    118.59 o 
  13   9   6       28.52       82.69     84.29 o 
  14   9   6        5.86       48.33     77.82 o 
  15   9   6      133.55      154.33     97.52 o 
   0  10   6      695.07      832.91    130.16 o 
   1  10   6      659.19      688.28     86.89 o 
   2  10   6      289.02      286.20     61.77 o 
   3  10   6       77.94        3.53     36.27 o 
   4  10   6       35.34       50.11     60.99 o 
   5  10   6      236.32      197.62     81.37 o 
   6  10   6       13.04       38.77     61.79 o 
   7  10   6      105.17       15.92     63.62 o 
   8  10   6      146.60      170.30     87.61 o 
   9  10   6       83.03      148.89     84.35 o 
  10  10   6      610.82      672.63    138.35 o 
  11  10   6       80.41       97.29     89.33 o 
  12  10   6       21.19       55.95     85.21 o 
  13  10   6      479.16      555.18    144.99 o 
  14  10   6       68.02       89.05     96.20 o 
   1  11   6       42.52       42.07     46.75 o 
   2  11   6      914.01      975.58    102.66 o 
   3  11   6      216.82      231.15     61.66 o 
   4  11   6      495.63      478.04    114.01 o 
   5  11   6      324.82      437.62    112.64 o 
   6  11   6      122.81      161.77     81.14 o 
   7  11   6       66.96        0.63     73.18 o 
   8  11   6      237.13      236.90    103.08 o 
   9  11   6       19.52       75.76     74.67 o 
  10  11   6      156.85      221.50     98.32 o 
  11  11   6       37.60       55.60     85.27 o 
  12  11   6      109.85      166.70    100.21 o 
  13  11   6       25.07      101.99     98.61 o 
   0  12   6      298.71      208.04     93.05 o 
   1  12   6      560.57      587.02     92.65 o 
   2  12   6      219.14      262.64     69.45 o 
   3  12   6       58.03       66.63     51.08 o 
   4  12   6      133.76       90.08     77.59 o 
   5  12   6      155.12       93.46     80.46 o 
   6  12   6       23.93       50.91     79.03 o 
   7  12   6       22.35       -2.06     74.90 o 
   8  12   6       33.35        6.64     75.07 o 
   9  12   6       23.00      -10.65     76.68 o 
  10  12   6      237.82      387.68    120.03 o 
  11  12   6       13.04      -23.76     84.64 o 
   1  13   6      122.96       65.80     57.58 o 
   2  13   6       35.67       84.41     63.74 o 
   3  13   6      109.43      173.26     65.00 o 
   4  13   6       41.10       -4.35     73.70 o 
   5  13   6      162.12      268.34    104.85 o 
   6  13   6      245.62      388.88    125.41 o 
   7  13   6      276.19      272.41    116.65 o 
   8  13   6      361.48      523.51    147.00 o 
   9  13   6      109.64       76.10     92.02 o 
   0  14   6      160.18      214.51    102.79 o 
   1  14   6       73.56       98.51     69.16 o 
   2  14   6       24.32       39.53     59.98 o 
   3  14   6       83.78      122.32     72.68 o 
   4  14   6       20.91       23.94     86.30 o 
   5  14   6      165.49      207.13    114.93 o 
   6  14   6       43.10      102.10    104.05 o 
   2   3   7       14.07      -10.19     26.17 o 
   3   3   7     1727.79     1800.80    116.88 o 
   4   3   7      524.47      550.20     65.05 o 
   5   3   7      905.91      899.05     83.78 o 
   6   3   7       35.35       78.17     34.24 o 
   7   3   7      113.53      112.98     38.31 o 
   1   4   7       46.19       40.72     33.04 o 
   2   4   7      403.33      333.80     59.33 o 
   3   4   7      298.00      306.59     56.92 o 
   4   4   7      309.53      285.69     55.26 o 
   5   4   7      410.83      345.82     62.42 o 
   6   4   7     1003.05     1039.41     96.61 o 
   7   4   7      569.07      540.46     74.90 o 
   8   4   7      142.81      115.33     45.35 o 
   0   5   7     1997.28     1848.21    137.15 o 
   1   5   7      355.79      357.79     66.89 o 
   2   5   7     3696.85     3774.31    205.35 o 
   3   5   7      527.33      590.00     77.19 o 
   4   5   7      974.86      999.95     97.75 o 
   5   5   7      843.85      793.86     93.00 o 
   6   5   7     1500.57     1531.31    124.66 o 
   7   5   7      477.09      470.49     77.54 o 
   8   5   7      252.08      287.81     65.40 o 
   9   5   7      130.01      172.94     55.78 o 
   1   6   7      245.46      247.67     60.36 o 
   2   6   7      315.80      305.62     67.11 o 
   3   6   7      749.42      761.79     91.68 o 
   4   6   7     1117.81     1315.42    120.03 o 
   5   6   7      104.19      134.11     46.73 o 
   6   6   7      609.11      570.64     84.64 o 
   7   6   7       76.52      127.24     50.74 o 
   8   6   7       41.38      132.45     61.04 o 
   9   6   7       38.14      -28.12     56.52 o 
  10   6   7      335.21      271.61     85.90 o 
   0   7   7      589.30      556.84     96.32 o 
   1   7   7     1728.82     1641.96    107.19 o 
   2   7   7      805.95      798.90    111.84 o 
   3   7   7      299.06      343.76     77.48 o 
   4   7   7      976.68     1104.69    126.50 o 
   5   7   7      110.45       32.35     53.54 o 
   6   7   7       66.06       66.37     53.66 o 
   7   7   7       85.60       44.61     56.81 o 
   8   7   7      372.62      417.29     92.20 o 
   9   7   7       11.14       14.89     57.09 o 
  10   7   7      348.93      323.03     93.80 o 
  11   7   7      142.66      203.86     84.12 o 
   1   8   7        9.81       -5.02     33.60 o 
   2   8   7      285.86      306.48     83.49 o 
   3   8   7      113.74      152.55     66.94 o 
   4   8   7      443.86      481.02     99.58 o 
   5   8   7     1924.67     2335.53    188.23 o 
   6   8   7      424.72      378.75     96.03 o 
   7   8   7     1877.96     1988.23    181.87 o 
   8   8   7       10.02       24.39     56.23 o 
   9   8   7      138.24      143.22     77.36 o 
  10   8   7       14.79       25.37     69.69 o 
  11   8   7       15.42      -11.68     66.03 o 
  12   8   7       38.11      116.76     81.95 o 
   0   9   7       44.14       29.66     49.42 o 
   1   9   7       99.50      114.90     48.01 o 
   2   9   7       64.51       61.27     40.02 o 
   3   9   7      639.72      765.23    124.21 o 
   4   9   7       99.18       92.94     63.28 o 
   5   9   7       20.39       21.19     55.03 o 
   6   9   7      395.61      468.42    109.20 o 
   7   9   7      328.10      354.01     96.83 o 
   8   9   7      145.51      168.64     84.41 o 
   9   9   7      213.58      142.70     86.76 o 
  10   9   7      567.31      690.32    136.29 o 
  11   9   7      344.41      502.67    127.87 o 
  12   9   7      104.17       69.29     87.10 o 
   1  10   7      176.70      155.89     53.86 o 
   2  10   7      189.19      194.90     57.18 o 
   3  10   7      761.29      768.89    133.14 o 
   4  10   7       43.20       60.53     67.11 o 
   5  10   7      348.45      436.58    110.18 o 
   6  10   7       94.88       70.49     77.94 o 
   7  10   7      224.50      232.21     92.54 o 
   8  10   7      278.55      314.50    105.42 o 
   9  10   7      106.50      111.78     83.09 o 
  10  10   7       69.53       85.21     83.26 o 
  11  10   7      337.47      595.67    133.25 o 
  12  10   7       52.56       73.24     94.14 o 
  13  10   7       24.27       42.89     91.11 o 
   0  11   7     1562.18     1829.77    195.56 o 
   1  11   7       14.92       47.45     48.60 o 
   2  11   7      252.74      349.94     74.45 o 
   3  11   7       46.84       19.24     67.06 o 
   4  11   7       39.41       98.04     71.87 o 
   5  11   7       24.07      -12.25     65.91 o 
   6  11   7       31.01      -51.19     67.06 o 
   7  11   7      120.12      168.99     92.94 o 
   8  11   7       27.75      100.96     83.55 o 
   9  11   7        9.89       55.43     81.72 o 
  10  11   7      111.58       73.81     90.19 o 
  11  11   7       26.32      100.61     94.89 o 
   1  12   7      263.29      375.25     78.82 o 
   2  12   7      129.21      116.68     73.93 o 
   3  12   7      271.09      300.30    110.81 o 
   4  12   7       51.62      103.08     78.85 o 
   5  12   7       38.69       82.12     78.11 o 
   6  12   7      156.57      157.36     95.12 o 
   7  12   7        7.36        7.39     79.03 o 
   8  12   7      187.28      206.10    108.46 o 
   9  12   7       28.36       92.71     92.14 o 
   0  13   7      208.83      130.28     96.15 o 
   1  13   7      139.61      112.58     67.45 o 
   2  13   7       21.37       22.68     56.51 o 
   3  13   7        9.75       62.48     80.91 o 
   4  13   7      104.72      155.65     99.01 o 
   5  13   7       69.55       76.79     92.20 o 
   6  13   7       88.82      112.64     99.18 o 
   7  13   7        5.49       -0.46     88.24 o 
   1  14   7        4.58       34.71     62.40 o 
   2  14   7      118.54      142.18     75.03 o 
   3  14   7       35.30        7.90     95.80 o 
   3   4   8       90.27      129.13     42.49 o 
   4   4   8      910.43      887.72     90.36 o 
   2   5   8     1144.36     1137.33    109.60 o 
   3   5   8      366.44      347.94     67.69 o 
   4   5   8      561.49      547.22     81.77 o 
   5   5   8       73.74       76.73     43.92 o 
   1   6   8      101.55       73.76     49.48 o 
   2   6   8     2160.87     2080.94    155.82 o 
   3   6   8       71.74       79.08     46.50 o 
   4   6   8     1058.34     1128.23    113.73 o 
   5   6   8      527.17      419.63     80.80 o 
   6   6   8      252.45      297.66     72.44 o 
   1   7   8       69.51       43.29     53.77 o 
   2   7   8        2.88       24.22     49.02 o 
   3   7   8      920.62     1292.63    139.44 o 
   4   7   8      137.41      194.53     71.52 o 
   5   7   8     1441.19     1699.38    159.02 o 
   6   7   8      180.53      223.05     72.67 o 
   7   7   8       84.55       95.00     64.59 o 
   0   8   8       95.74       91.97     63.05 o 
   1   8   8       10.15       13.34     54.86 o 
   2   8   8      163.22      228.43     77.54 o 
   3   8   8      703.09      977.79    131.59 o 
   4   8   8      486.50      529.64    103.65 o 
   5   8   8      100.53      114.24     67.23 o 
   6   8   8      121.51      109.55     72.15 o 
   7   8   8       65.52       96.78     73.76 o 
   8   8   8        7.66      -43.86     60.99 o 
   1   9   8       51.96       43.86     57.49 o 
   2   9   8      214.13      321.83     94.37 o 
   3   9   8      423.37      400.22    105.19 o 
   4   9   8       32.80       73.76     69.46 o 
   5   9   8      568.98      647.20    121.63 o 
   6   9   8       62.34      124.09     75.07 o 
   7   9   8      347.45      327.90    103.36 o 
   8   9   8      460.06      596.30    126.67 o 
   0  10   8      358.12      433.72    111.89 o 
   1  10   8      397.73      371.21     78.09 o 
   2  10   8      208.57      243.89     92.88 o 
   3  10   8      327.89      290.56    101.87 o 
   4  10   8       85.99       74.33     78.57 o 
   5  10   8       57.34       23.13     68.55 o 
   6  10   8       62.72       73.01     79.54 o 
   7  10   8      212.94      263.65    101.82 o 
   8  10   8      138.00      176.55     95.17 o 
   9  10   8        0.63       32.35     81.89 o 
   1  11   8        4.92       13.12     49.82 o 
   2  11   8      433.89      495.05    127.36 o 
   3  11   8       29.28       15.58     70.49 o 
   4  11   8      209.34      269.43    104.11 o 
   5  11   8       15.62       23.19     78.34 o 
   6  11   8       66.12       71.12     85.38 o 
   7  11   8       41.07       80.23     88.36 o 
   8  11   8       88.85      186.22     99.58 o 
   9  11   8        5.56      -16.21     81.72 o 
   0  12   8      776.00      995.54    167.96 o 
   1  12   8       70.67       78.93     60.90 o 
   2  12   8      463.09      889.38    159.14 o 
   3  12   8       21.33        2.81     76.56 o 
   4  12   8      105.48       75.25     83.95 o 
   5  12   8        7.81       -5.67     85.55 o 
   6  12   8       46.60       78.28     91.17 o 
   7  12   8       60.05       24.05     89.96 o 
   1  13   8       44.98       72.85     69.73 o 
   2  13   8       37.12      113.84     95.98 o 
   3  13   8       87.75      126.55    103.88 o 
   2   7   9      340.42      428.68     99.07 o 
   2   8   9      274.58      374.22     99.70 o 
   3   8   9       11.20      -58.87     62.19 o 
   1   9   9      240.17      360.54    106.23 o 
   2   9   9      218.76      294.40     98.09 o 
   3   9   9      582.22      815.56    144.99 o 
   4   9   9      488.84      568.98    124.49 o 
   1  10   9       78.12       75.13     79.03 o 
   2  10   9      277.48      400.79    113.27 o 
   3  10   9      235.45      264.39    106.57 o 
   4  10   9       55.37        6.70     76.45 o 
   5  10   9       29.42       38.14     79.25 o 
   1  11   9       32.56       26.51     83.49 o 
   2  11   9      313.77      452.39    123.58 o 
   3  11   9      154.78      129.70     95.12 o 
   4  11   9       45.50      -24.74     81.54 o 
   5  11   9       39.05       46.67     85.78 o 
   1  12   9       99.81      173.51    104.62 o 
   2  12   9      102.06       51.42     90.08 o 
   3  12   9      197.40      376.17    129.59 o 
                                                 
